# Supplementary material for: Cross-modal congruency modulates evidence accumulation, not decision thresholds
Source: Front Neurosci. 2025 Feb 20;19:1513083. doi: 10.3389/fnins.2025.1513083 (PMC11882578; doi:10.3389/fnins.2025.1513083)
Supplement: Supplementary file 1 [file Data_Sheet_1.CSV]

Trial	Mapping	Response	RT	Correct	ID	Congruent	Stimuli	Index	CMC	y_t_early	y_t_late
3	4	right	0.807737400000406	True	1	0	audio	128	size	-0.011502043310335164	-1.655484379419327
2	3	right	0.611869099999694	True	1	1	visual	11	size	-0.10897834023650138	-0.3134055198366117
1	3	left	0.4996936666664927	True	1	1	visual	68	size	0.11122398009148982	0.8377910438187609
2	3	right	0.503927000000203	True	1	1	visual	16	size	1.231073055712894	1.4919152124887987
4	3	left	0.536652499999946	True	1	1	audio	26	size	1.2719026166572094	1.4227229152927356
4	3	left	0.3409538666666476	True	1	1	audio	40	size	0.11690274270880685	0.27048191563387836
3	3	right	0.471985900000163	True	1	1	audio	30	size	0.1931736067262404	2.0832073107495277
3	3	right	0.393285699999979	True	1	1	audio	32	size	0.044102265952876585	-0.6814299977916216
1	3	right	0.454998299999716	False	1	1	visual	43	size	0.11690274270880685	0.27048191563387836
2	4	left	1.055107150000366	True	1	0	visual	135	size	-0.07009779633708968	-1.591692857448388
1	4	right	0.696523950000028	True	1	0	visual	78	size	-0.38263308369962723	-0.4727477097422036
2	3	right	0.539520300000277	True	1	1	visual	46	size	1.5022703793721623	3.9511207568129576
4	3	left	0.477834599999824	True	1	1	audio	70	size	0.11122398009148982	0.8377910438187609
4	3	left	0.47038227500002	True	1	1	audio	48	size	0.17106012125219727	-0.40204010716655114
4	3	left	0.408722000000125	True	1	1	audio	72	size	0.19750866845833437	-0.6668204164508478
3	3	right	0.5715605333333159	True	1	1	audio	17	size	1.231073055712894	1.4919152124887987
3	4	right	0.641460599999846	True	1	0	audio	82	size	1.270329228994952	-1.7486109429097065
2	4	left	0.7918926333328876	True	1	0	visual	126	size	-0.011502043310335164	-1.655484379419327
2	4	right	0.628574200000003	False	1	0	visual	87	size	-0.22830409925306627	-0.8109292339267279
3	4	right	0.6505966999998235	True	1	0	audio	79	size	-0.38263308369962723	-0.4727477097422036
1	3	left	0.398995766666758	True	1	1	visual	28	size	0.1931736067262404	2.0832073107495277
4	3	left	0.452603449999742	True	1	1	audio	56	size	-0.35945000806311656	0.6451469147757364
1	4	right	0.5728023000001485	True	1	0	visual	138	size	1.049841317032059	-1.165440737462442
3	4	right	0.586402750000161	True	1	0	audio	90	size	0.9241536574110416	1.1793191038816913
4	4	left	0.641646949999995	True	1	0	audio	76	size	-0.2834658644418263	-0.1792129150951895
1	4	right	0.564671699999963	True	1	0	visual	74	size	-0.2834658644418263	-0.1792129150951895
1	4	right	1.02642604999983	True	1	0	visual	120	size	-0.27033540075887197	-0.2532433711759209
2	4	left	1.2103001000004945	True	1	0	visual	116	size	0.38523823961916037	-0.883758570776575
4	4	left	0.981354849999662	True	1	0	audio	114	size	0.38523823961916037	-0.883758570776575
3	4	right	0.6579212333332783	True	1	0	audio	130	size	-0.2696991367302055	0.7039238157046478
3	3	right	0.6602634500000025	True	1	1	audio	0	size	0.97578960174547	0.20354827153039934
2	3	right	0.4628868500001315	True	1	1	visual	57	size	-0.35945000806311656	0.6451469147757364
2	3	right	0.5761127999999185	True	1	1	visual	2	size	0.97578960174547	0.20354827153039934
4	4	left	0.63594887499994	True	1	0	audio	102	size	0.8921758618664095	-2.403383710321352
2	3	right	0.4315878499999143	True	1	1	visual	12	size	0.4802643724530141	1.7127406088933395
2	3	right	0.566479649999792	True	1	1	visual	54	size	-0.0630889078479388	0.15831308536524197
4	4	left	0.9525563999998988	True	1	0	audio	122	size	-0.3493443738312083	-1.5977343165115268
3	3	right	0.373582400000032	True	1	1	audio	60	size	0.08351800546173366	0.7741563904120515
1	3	left	0.49393084999996995	True	1	1	visual	62	size	0.08351800546173366	0.7741563904120515
3	3	right	0.547360950000211	True	1	1	audio	52	size	-0.0630889078479388	0.15831308536524197
1	4	right	0.6813622999998187	True	1	0	visual	86	size	-0.22830409925306627	-0.8109292339267279
2	3	right	0.44009320000001634	True	1	1	visual	33	size	0.044102265952876585	-0.6814299977916216
1	3	left	0.6219359666666077	True	1	1	visual	73	size	0.19750866845833437	-0.6668204164508478
2	4	right	1.26695190000009	False	1	0	visual	83	size	1.270329228994952	-1.7486109429097065
1	3	left	0.5226795666665873	True	1	1	visual	24	size	1.2719026166572094	1.4227229152927356
3	4	right	0.4205040500000905	True	1	0	audio	110	size	-0.6351493295592074	0.6869762424523373
2	4	left	0.9681705000002685	True	1	0	visual	112	size	-0.6351493295592074	0.6869762424523373
4	4	left	0.616220500000054	True	1	0	audio	95	size	-0.1871784986550012	-0.5501086381500951
1	4	right	0.6682748499997615	True	1	0	visual	98	size	-0.8578106060988171	-1.3993839841854547
1	3	left	0.441965449999998	True	1	1	visual	36	size	-0.20821389014953096	1.2678135897175915
4	3	left	0.5435516999998525	True	1	1	audio	37	size	-0.20821389014953096	1.2678135897175915
2	4	left	0.7361068999998674	True	1	0	visual	84	size	1.270329228994952	-1.7486109429097065
4	3	left	0.4624214666667587	True	1	1	audio	8	size	-0.10897834023650138	-0.3134055198366117
4	4	left	0.6021008333330733	True	1	0	audio	107	size	-1.0273259237813743	-1.224678482417676
1	3	left	0.4191884500000925	True	1	1	visual	64	size	0.7251939845499296	1.7648935954148302
3	3	right	0.49510410000016203	True	1	1	audio	65	size	0.7251939845499296	1.7648935954148302
4	4	left	0.6458776500003295	True	1	0	audio	134	size	-0.07009779633708968	-1.591692857448388
1	4	right	0.529248400000142	True	1	0	visual	133	size	-0.2696991367302055	0.7039238157046478
4	3	left	0.4728200333333917	True	1	1	audio	44	size	1.5022703793721623	3.9511207568129576
1	3	left	0.5458028000002745	True	1	1	visual	20	size	0.22179641838420106	-0.3541884334725943
2	4	left	0.728867700000592	True	1	0	visual	94	size	-0.1871784986550012	-0.5501086381500951
1	4	left	0.819018300000607	False	1	0	visual	97	size	-0.1871784986550012	-0.5501086381500951
4	3	left	0.565088500000229	True	1	1	audio	4	size	1.2812347594317566	0.6397659242342615
1	3	left	0.659949249999954	True	1	1	visual	6	size	1.2812347594317566	0.6397659242342615
3	4	right	1.2116817999995	True	1	0	audio	99	size	-0.8578106060988171	-1.3993839841854547
1	4	left	0.904524799999308	False	1	0	visual	101	size	-0.8578106060988171	-1.3993839841854547
1	4	right	1.46936670000014	True	1	0	visual	106	size	-1.0273259237813743	-1.224678482417676
3	4	right	0.873987799999668	True	1	0	audio	118	size	-0.27033540075887197	-0.2532433711759209
1	4	right	0.9873815999999345	True	1	0	visual	92	size	0.9241536574110416	1.1793191038816913
4	3	left	0.4305345499999475	True	1	1	audio	21	size	0.22179641838420106	-0.3541884334725943
1	4	right	1.22693249999975	True	1	0	visual	125	size	-0.3493443738312083	-1.5977343165115268
1	4	left	1.31733090000034	False	1	0	visual	119	size	-0.27033540075887197	-0.2532433711759209
3	3	right	0.481685300000208	True	2	1	audio	887	size	-0.21340517178547513	0.904128555436186
2	3	right	0.7545419666666927	True	2	1	visual	349	size	-0.18406312517974244	-0.7053795536594002
3	3	right	0.519685199999913	True	2	1	audio	327	size	0.49617875304017756	0.17078450114675092
2	4	left	0.5891145999999025	True	2	0	visual	701	size	-0.1855572784303104	-0.2762352131334535
2	1	left	0.6383595999999062	True	2	1	visual	1081	size	-0.22219752978895208	0.4095356568678455
4	4	left	0.5587151999998246	True	2	0	audio	700	size	-0.1855572784303104	-0.2762352131334535
1	4	right	0.6234730500000295	True	2	0	visual	25	size	-0.19548924634793152	0.47373971034379087
1	2	left	0.6662804000002325	True	2	0	visual	297	size	-0.2687745449071922	0.34065486135696477
2	2	right	0.8913597666666336	True	2	0	visual	277	size	-0.2647437755603387	-0.12135547031436081
3	2	left	0.5530736666666297	True	2	0	audio	620	size	-0.26335053176239376	-0.25474557466350944
2	4	left	0.43160743333313195	True	2	0	visual	13	size	-0.21931535821067671	-0.019723090107821833
2	4	left	0.6874433333335513	True	2	0	visual	967	size	-0.2597322286828929	0.6450936638030577
3	1	left	0.5896678499998416	True	2	1	audio	442	size	-0.2509599020728834	-0.73555679515012
1	1	right	0.583791750000273	True	2	1	visual	543	size	-0.19892377617577184	-0.3264241132426806
3	4	right	0.5270015666665133	True	2	0	audio	709	size	-0.22432025630399122	-0.927418799760593
2	1	left	0.7384015499997075	True	2	1	visual	441	size	-0.2509599020728834	-0.73555679515012
2	4	left	0.6834818000003603	True	2	0	visual	704	size	-0.24640621442992777	0.720819839383491
2	4	left	0.6992674999998304	True	2	0	visual	978	size	-0.2032154944759299	-0.07048346188021146
3	4	left	0.5581499499999155	False	2	0	audio	741	size	-0.21647532819282422	0.06203949478171439
1	4	right	0.8259547999996355	True	2	0	visual	740	size	-0.21647532819282422	0.06203949478171439
3	2	left	0.698613550000118	True	2	0	audio	236	size	-0.20829271951039108	0.2737476775505427
1	3	left	0.623924949999946	True	2	1	visual	888	size	-0.21340517178547513	0.904128555436186
3	4	left	0.7973908499998276	False	2	0	audio	24	size	-0.19548924634793152	0.47373971034379087
4	1	right	0.4578688000001425	True	2	1	audio	545	size	-0.19892377617577184	-0.3264241132426806
2	3	right	0.5262067666665947	True	2	1	visual	880	size	-0.3110482717667198	-0.16721912799644723
4	2	right	0.5119812499997349	True	2	0	audio	1019	size	-0.2861944253511328	-0.2957055560987375
1	2	left	0.7066377999999532	True	2	0	visual	244	size	-0.4551019586534868	0.4966045407337607
3	2	left	0.5230074000005516	True	2	0	audio	653	size	-0.4559587156900222	-0.9224193095163925
2	2	right	0.665334499999517	True	2	0	visual	990	size	-0.46630303877166956	-0.19946055926661266
3	2	left	0.41673674999992705	True	2	0	audio	992	size	-0.46630303877166956	-0.19946055926661266
1	4	right	0.39108804999978	True	2	0	visual	689	size	-0.4701812097777083	-0.7947000917251791
4	4	left	0.637822099999994	True	2	0	audio	688	size	-0.4701812097777083	-0.7947000917251791
2	3	right	0.509639199999583	True	2	1	visual	895	size	-0.4819304070189385	0.4373068570106333
3	2	left	0.49255276666675235	True	2	0	audio	1030	size	-0.4820416009369686	-0.35669139179260567
4	1	right	0.7060914333333118	True	2	1	audio	575	size	-0.49160927931912524	-0.3848261301288919
2	4	left	0.688727700000072	True	2	0	visual	757	size	-0.4928814503654806	-1.134199392520351
4	4	right	0.425705000000107	False	2	0	audio	756	size	-0.4928814503654806	-1.134199392520351
1	3	left	0.770586750000348	True	2	1	visual	809	size	-0.4952912921734738	0.18307043809612722
4	3	left	0.4515854999999645	True	2	1	audio	807	size	-0.4952912921734738	0.18307043809612722
2	4	left	0.825394999999844	True	2	0	visual	958	size	-0.5013952872404682	-0.30037262581736607
3	4	right	1.0394595000002496	True	2	0	audio	960	size	-0.5013952872404682	-0.30037262581736607
1	4	right	0.5844862499998276	True	2	0	visual	724	size	-0.5038464933751934	0.4664812235906268
3	4	right	0.7558386999999115	True	2	0	audio	725	size	-0.5038464933751934	0.4664812235906268
2	2	right	0.64490724999996	True	2	0	visual	1023	size	-0.5060164784758261	-0.30281513353196216
2	2	right	0.7636575249998715	True	2	0	visual	216	size	-0.5235785854849828	-0.6949280882884935
1	4	right	0.749564933333204	True	2	0	visual	950	size	-0.5336241297826485	-0.27601112786981175
3	2	left	0.5893439999999827	True	2	0	audio	668	size	-0.5489102018325422	-0.051048111096080095
3	1	left	0.576435500000116	True	2	1	audio	453	size	-0.5681721321093673	0.17144526011615915
2	2	right	0.6213186000001466	True	2	0	visual	625	size	-0.5814010439714832	0.8368984038116213
2	3	right	0.7694877999999034	True	2	1	visual	369	size	-0.5939617666098566	-0.08856242363845435
2	2	right	0.663712449999821	True	2	0	visual	220	size	-0.6158732542483836	-0.969939020781789
4	2	right	0.9455365000000401	True	2	0	audio	288	size	-0.6179992279458104	-0.8518524396782473
2	3	right	0.6155695000000679	True	2	1	visual	397	size	-0.6236802016593966	2.287851570136178
3	2	left	0.6543040333329676	True	2	0	audio	284	size	-0.6359514985122658	-0.3693535712825312
4	4	left	0.7380884750000415	True	2	0	audio	475	size	-0.6603861180014599	-0.06498072184062703
3	2	left	0.6447811333331019	True	2	0	audio	1042	size	-0.4468020487886102	0.4627327201164475
1	2	left	0.6379441499998391	True	2	0	visual	1018	size	-0.2861944253511328	-0.2957055560987375
4	1	right	0.500153299999814	True	2	1	audio	446	size	-0.4397457520655246	-0.09509449591230076
2	2	right	0.7898764999999914	True	2	0	visual	192	size	-0.42809199787066765	0.010258476188394844
3	1	left	0.3829894333336293	True	2	1	audio	1068	size	-0.2872891988822388	0.8644796104491157
3	3	right	0.4451579249998757	True	2	1	audio	839	size	-0.29077828869776556	-0.5213513309476421
1	4	right	0.46053800000027006	True	2	0	visual	511	size	-0.29083391454490337	-0.39247730024259153
3	4	right	0.38449843333334405	True	2	0	audio	696	size	-0.2930221988144859	-0.6784590047357082
1	1	right	0.580943799999659	True	2	1	visual	433	size	-0.295294799651212	0.3605856296244092
3	1	left	0.6573738500001125	True	2	1	audio	435	size	-0.295294799651212	0.3605856296244092
1	1	right	0.4827769000000144	True	2	1	visual	72	size	-0.3062454447403735	0.11283442778355612
2	2	right	0.9062139999999407	True	2	0	visual	685	size	-0.3099481051940558	-0.5869856137046143
4	4	left	0.8000909499996844	True	2	0	audio	931	size	-0.18274847273813255	1.585989262513562
1	2	left	0.70266330000004	True	2	0	visual	324	size	-0.32107987339538985	0.11230565694136158
3	4	right	0.597242250000363	True	2	0	audio	464	size	-0.32107987339538985	0.11230565694136158
4	2	right	0.769911000000017	True	2	0	audio	304	size	-0.32832886358957214	-0.76577015629293
3	3	right	0.9263815333333696	True	2	1	audio	337	size	-0.3399319605156066	0.32928425407071266
4	1	right	0.41966550000006453	True	2	1	audio	1064	size	-0.3444780789420745	-0.027362473504014995
2	2	right	0.474471300000005	True	2	0	visual	1038	size	-0.3463099269261136	0.20817486600080148
2	4	left	0.6013625666667697	True	2	0	visual	515	size	-0.35022858576311044	-0.3486290054244605
2	2	right	0.6750795333330947	True	2	0	visual	229	size	-0.3512543649089066	0.10732850867342553
2	3	right	0.6702801333334114	True	2	1	visual	365	size	-0.3596067111407457	-0.40227548726833334
4	2	right	0.6760073333331699	True	2	0	audio	656	size	-0.3675530304003525	0.025139300409602883
4	3	left	0.364609250000285	True	2	1	audio	844	size	-0.368536152642706	-0.11906629178713846
2	2	right	0.5060554999995475	True	2	0	visual	1034	size	-0.3721017127954157	0.9591603372770549
3	2	left	0.4144264500000645	True	2	0	audio	1035	size	-0.3721017127954157	0.9591603372770549
2	4	left	0.6201457666666103	True	2	0	visual	744	size	-0.37219873105696577	0.06265374403721996
4	3	left	0.8844178000001652	True	2	1	audio	811	size	-0.37658740458657247	0.589847767111193
3	2	left	0.7044769333333534	True	2	0	audio	233	size	-0.382807039632277	-0.09707544187613731
1	1	right	0.458426849999796	True	2	1	visual	95	size	-0.3861225103804341	0.35774040478207436
2	1	left	0.6516200666665096	True	2	1	visual	539	size	-0.38981174039487676	-0.17343690072189988
4	1	right	0.861479050000072	True	2	1	audio	1104	size	-0.40670015804190274	-0.5227199059052291
4	3	left	0.5244934666667783	True	2	1	audio	361	size	-0.41598791238837346	0.49621990117302006
4	2	right	0.944636799999898	True	2	0	audio	194	size	-0.42809199787066765	0.010258476188394844
2	4	left	0.5306132000000615	True	2	0	visual	930	size	-0.18274847273813255	1.585989262513562
1	1	right	0.6393580999999053	True	2	1	visual	425	size	-0.40902561010747956	-0.7097432955483366
1	3	left	0.6913816999999656	True	2	1	visual	377	size	-0.1726776749375616	0.29932047925098837
2	3	right	0.7102783999994244	True	2	1	visual	385	size	0.22127163683679985	0.9138965503772093
4	3	left	0.883657050000693	True	2	1	audio	386	size	0.22127163683679985	0.9138965503772093
1	1	right	0.7268206500002634	True	2	1	visual	115	size	0.22072840420651718	0.7109577222315333
4	1	right	0.744859400000223	True	2	1	audio	116	size	0.22072840420651718	0.7109577222315333
4	4	left	0.6970298749997706	True	2	0	audio	732	size	0.20632978088154996	0.35892954980554115
1	2	left	0.732882649999738	True	2	0	visual	640	size	0.2050068079812609	1.2439728769111618
4	2	left	0.6216158500001254	False	2	0	audio	641	size	0.2050068079812609	1.2439728769111618
3	4	right	0.7060846000000903	True	2	0	audio	479	size	0.2002154230428166	-0.7392465583088182
2	4	left	0.7819521999996745	True	2	0	visual	8	size	0.1874163403173561	-0.7907351249686893
1	2	left	0.7555865750000519	True	2	0	visual	648	size	0.179846694320849	0.564977595532066
3	2	left	0.36269460000009196	True	2	0	audio	983	size	0.17658131214162798	0.3949408681929131
1	3	left	0.555523433333292	True	2	1	visual	120	size	0.22588642909395268	-0.03832184193827731
1	1	right	0.5023937333335197	True	2	1	visual	47	size	0.17110514123820808	-0.23493279516941068
4	1	right	0.4111228499996287	True	2	1	audio	1060	size	0.16404640333620146	0.6330889475078164
4	1	right	0.5330957999998037	True	2	1	audio	608	size	0.15216207285706437	-0.3876914457392785
1	4	right	0.4770359333333543	True	2	0	visual	974	size	0.13961186553681537	0.12837028108909335
2	1	left	0.5450630333334631	True	2	1	visual	555	size	0.13183530871712845	-0.37398039291163515
3	1	left	0.6442984000001757	True	2	1	audio	571	size	0.1282557601817308	-0.32379082566969286
4	4	left	0.765516899999512	True	2	0	audio	738	size	0.12486729507425598	0.7499947755761064
2	2	right	0.6943005999996785	True	2	0	visual	188	size	0.1123387388967595	-0.6585516508726966
4	2	right	0.7656880499998809	True	2	0	audio	189	size	0.1123387388967595	-0.6585516508726966
1	2	left	0.6390519999999925	True	2	0	visual	184	size	0.10464345826853494	0.5910152815857436
3	2	left	0.6032486499998415	True	2	0	audio	186	size	0.10464345826853494	0.5910152815857436
1	3	left	0.7440356500001145	True	2	1	visual	168	size	0.10047008910148114	0.43421042834439455
4	2	right	0.7161998500000645	True	2	0	audio	666	size	0.17069124285556248	-1.7273731091078663
3	3	right	0.5814483500003009	True	2	1	audio	167	size	0.10047008910148114	0.43421042834439455
3	2	left	0.354138350000085	True	2	0	audio	1026	size	0.2291491235906544	0.7030971687253663
3	4	right	0.454192749999947	True	2	0	audio	972	size	0.23009172389262467	0.24469271337585183
3	4	right	0.3439543999998025	True	2	0	audio	712	size	0.3185338729755802	-0.6137936167057653
4	2	right	0.9391310000000885	True	2	0	audio	205	size	0.313349489994905	0.15861183548329644
2	2	right	0.6639757499997361	True	2	0	visual	1003	size	0.3040180134397851	-0.28555222475016023
1	3	left	0.5036941999997	True	2	1	visual	847	size	0.29873905320606853	0.3401085305564242
3	3	right	0.42864584999961153	True	2	1	audio	848	size	0.29873905320606853	0.3401085305564242
1	3	left	0.7264014000002135	True	2	1	visual	331	size	0.2975810777025804	0.6439458432870686
4	3	left	1.078636850000295	True	2	1	audio	329	size	0.2975810777025804	0.6439458432870686
1	3	left	0.7346341000002214	True	2	1	visual	871	size	0.2864356279791318	0.6764924241558526
4	3	left	0.5792544500000075	True	2	1	audio	872	size	0.2864356279791318	0.6764924241558526
4	1	right	0.5153784000000691	True	2	1	audio	552	size	0.27360654630021386	0.28140033666342606
2	1	left	0.8229761250001958	True	2	1	visual	461	size	0.27210793378919496	-0.7508682693526637
1	2	left	0.6520492999998171	True	2	0	visual	1027	size	0.2291491235906544	0.7030971687253663
2	3	right	0.6746187499998085	True	2	1	visual	820	size	0.27026872337408314	-0.07180930462741228
1	1	right	0.675183400000151	True	2	1	visual	1113	size	0.2603149183555087	0.6227205410285718
4	1	right	0.939340000000358	True	2	1	audio	1112	size	0.2603149183555087	0.6227205410285718
2	3	right	0.6737184333333058	True	2	1	visual	345	size	0.25357312645479235	-0.0925461269307361
4	2	right	0.8606491666669167	True	2	0	audio	676	size	0.25275694668056314	0.21559787870878305
1	1	right	0.5249792999999653	True	2	1	visual	51	size	0.25169603575770627	0.265551749219379
1	4	right	0.6806417666666676	True	2	0	visual	487	size	0.23357341956082356	-0.32522987044905494
2	3	right	0.592652224999938	True	2	1	visual	867	size	0.23148778295320005	0.10302125595182554
1	4	right	0.5183028499996	True	2	0	visual	36	size	0.230869815209	-0.43607706664908386
3	4	right	0.683167499999854	True	2	0	audio	38	size	0.230869815209	-0.43607706664908386
3	2	left	0.8563251333331813	True	2	0	audio	225	size	0.230414134801626	-0.029534415472730224
2	4	left	0.7420491500001845	True	2	0	visual	970	size	0.23009172389262467	0.24469271337585183
4	3	left	0.3934514499997025	True	2	1	audio	819	size	0.27026872337408314	-0.07180930462741228
3	3	right	1.15603405000002	True	2	1	audio	378	size	-0.1726776749375616	0.29932047925098837
1	1	right	0.646403299999747	True	2	1	visual	595	size	0.09276466966430616	-0.04494009694937029
2	2	right	0.5805149499997245	True	2	0	visual	628	size	0.08312094274181714	-0.39470957652019706
4	4	left	0.9886108000000605	True	2	0	audio	948	size	-0.058694810731604985	0.2180415640478673
1	4	right	0.36421220000011106	True	2	0	visual	33	size	-0.05958697901398233	-0.2149089978713734
3	3	right	0.5322592666664906	True	2	1	audio	800	size	-0.06713503087614764	-0.39545126839060235
2	2	right	0.7219107666666487	True	2	0	visual	632	size	-0.6796890863802715	-0.49243726944011235
2	2	right	0.751789949999875	True	2	0	visual	294	size	-0.07807724342564498	-0.17261108462207864
4	2	right	0.732552100000248	True	2	0	audio	292	size	-0.07807724342564498	-0.17261108462207864
4	2	right	0.6670357999998183	True	2	0	audio	308	size	-0.09523650049759869	-0.6380502288235814
2	4	left	0.5123334000004435	True	2	0	visual	914	size	-0.0958942211102537	0.2909921797232065
4	4	left	0.790872449999826	True	2	0	audio	915	size	-0.0958942211102537	0.2909921797232065
2	2	right	0.8436396500001155	True	2	0	visual	264	size	-0.10701962660968395	-0.3258708794239304
1	2	left	0.826709550000488	True	2	0	visual	209	size	-0.1082679872899956	-0.45728531310530585
1	4	right	0.5440916000002289	True	2	0	visual	946	size	-0.058694810731604985	0.2180415640478673
2	1	left	0.6492373500000215	True	2	1	visual	1116	size	-0.10926166987948005	0.474216166718559
2	2	right	0.7714474500003234	True	2	0	visual	317	size	-0.12250484602500722	0.3172383534994194
1	1	right	0.49841030000031133	True	2	1	visual	111	size	-0.12435890340222078	1.140248534946148
1	4	right	0.7679324000000628	True	2	0	visual	721	size	-0.14302727301979212	1.0883484712211189
2	4	left	0.6086439749997226	True	2	0	visual	519	size	-0.15046393459041435	-0.44989345585132445
3	3	right	0.41023583333359664	True	2	1	audio	863	size	-0.15550198031872034	-0.3461982872261458
2	4	left	0.41898406666678073	True	2	0	visual	16	size	-0.15726902143944121	0.013553636478578934
3	1	left	0.7026252666664717	True	2	1	audio	567	size	-0.16270726778267908	0.1371762908102372
2	1	left	0.444644349999635	True	2	1	visual	88	size	-0.16349546926295455	0.5727441325112939
2	3	right	0.362215799999831	True	2	1	visual	760	size	-0.17008683775594835	1.5578647217418347
3	3	right	0.5522343499997076	True	2	1	audio	759	size	-0.17008683775594835	1.5578647217418347
2	3	right	0.4280937000000147	True	2	1	visual	831	size	-0.17130514258498142	-0.5429714012595023
3	1	left	0.8001334000005025	True	2	1	audio	1117	size	-0.10926166987948005	0.474216166718559
3	1	left	0.487234299999727	True	2	1	audio	596	size	0.09276466966430616	-0.04494009694937029
3	2	left	0.6847666499993464	True	2	0	audio	616	size	-0.055126006404851324	0.21958162071777182
1	2	left	0.5037691500003803	True	2	0	visual	256	size	-0.050735271209389865	-0.699710367711943
4	2	right	0.4436430000000655	True	2	0	audio	630	size	0.08312094274181714	-0.39470957652019706
2	2	right	0.8485033499998735	True	2	0	visual	644	size	0.0698510754484718	-1.0783907447657772
4	4	left	0.9009721250001823	True	2	0	audio	934	size	0.060202770142476256	0.8158882878623952
1	3	left	0.528473800000029	True	2	1	visual	151	size	0.049056625789759285	-0.32195355301087125
3	4	right	0.5628499500003276	True	2	0	audio	920	size	0.047542684973595206	-0.25777027465040864
1	1	right	0.7296866999998507	True	2	1	visual	559	size	0.03986048516013972	0.3989449284184332
1	4	right	0.5683016000002681	True	2	0	visual	21	size	0.02887281714612666	0.4334445115481497
4	2	right	0.7395994666664286	True	2	0	audio	987	size	0.02846049946951168	-0.18537651467771143
3	3	right	0.802291799999995	True	2	1	audio	823	size	0.025202015160784047	1.7315226280860947
1	3	left	0.523890500000107	True	2	1	visual	899	size	0.017403908100238605	-1.86757736785854
3	3	right	0.760956250000616	True	2	1	audio	900	size	0.017403908100238605	-1.86757736785854
1	2	left	0.455445800000234	True	2	0	visual	617	size	-0.055126006404851324	0.21958162071777182
1	1	right	0.7197125666665064	True	2	1	visual	405	size	0.012041270272813265	0.3345411046440417
3	3	right	0.6532007000000705	True	2	1	audio	836	size	0.012004676537693604	1.0158859902456827
1	4	right	0.4372936666665437	True	2	0	visual	693	size	0.004930550969985681	-0.12746660699475917
4	3	left	0.38201973333373934	True	2	1	audio	803	size	-0.010988756668485283	0.8068223844902821
4	4	right	0.5670413500001815	False	2	0	audio	954	size	-0.014106820294441214	0.4273605638512312
2	1	left	0.7365661666663074	True	2	1	visual	449	size	-0.01574139687091569	0.628417314849325
2	1	left	0.5377680666670134	True	2	1	visual	547	size	-0.024324856277927742	0.3357170382143414
2	1	left	0.5029391999999763	True	2	1	visual	67	size	-0.0257493831656056	0.16851851413398355
2	4	left	0.6266359000001105	True	2	0	visual	497	size	-0.03658168052707175	-1.1491677080043758
4	4	left	0.6114793500000815	True	2	0	audio	495	size	-0.03658168052707175	-1.1491677080043758
1	3	left	0.7199962999999724	True	2	1	visual	374	size	-0.04265969335250874	0.32674269187876576
3	2	left	0.8478820000000273	True	2	0	audio	212	size	-0.043212248729623925	-0.2539134859679889
2	3	right	0.5059570500002335	True	2	1	visual	835	size	0.012004676537693604	1.0158859902456827
4	4	left	0.4739821499999833	True	2	0	audio	503	size	-0.6884388904575445	0.8796292486553103
2	1	left	0.7114191999999095	True	2	1	visual	415	size	-0.8257027948083044	-0.18030754173092117
4	4	left	0.647123066666912	True	2	0	audio	471	size	-0.7038067436199863	-0.3903687752300573
4	1	right	0.531127100000049	True	2	1	audio	422	size	0.7768548269746507	1.0544448656457748
1	1	right	0.976601000000301	True	2	1	visual	411	size	1.3101566198426486	0.8687584653522372
3	1	left	0.6152519999996	True	2	1	audio	406	size	0.012041270272813265	0.3345411046440417
4	1	right	1.24877149999975	True	2	1	audio	402	size	0.9337602679243019	-0.7677503596278333
4	1	right	0.680682399999569	True	2	1	audio	398	size	-0.6236802016593966	2.287851570136178
4	3	left	0.515950300000441	True	2	1	audio	373	size	-0.04265969335250874	0.32674269187876576
3	3	right	1.40694620000068	True	2	1	audio	372	size	-0.5939617666098566	-0.08856242363845435
3	3	right	0.736615900000288	True	2	1	audio	366	size	-0.3596067111407457	-0.40227548726833334
1	3	left	0.724029800000608	True	2	1	visual	364	size	-0.41598791238837346	0.49621990117302006
2	3	right	0.750943499999266	True	2	1	visual	354	size	0.4685734049696221	-0.5477091354213067
3	3	right	1.02956660000018	True	2	1	audio	352	size	-0.18406312517974244	-0.7053795536594002
4	3	left	0.957291300000179	True	2	1	audio	348	size	0.25357312645479235	-0.0925461269307361
1	3	left	0.928525999999692	True	2	1	visual	343	size	0.6001691664114721	-0.5996565620483216
4	1	right	0.483567600000242	True	2	1	audio	427	size	-0.40902561010747956	-0.7097432955483366
2	3	right	0.732409100000041	True	2	1	visual	339	size	-0.3399319605156066	0.32928425407071266
4	4	right	0.976419200000237	False	2	0	audio	3	size	1.3256121762934785	1.1832017942800435
4	4	left	1.0341326000007	True	2	0	audio	4	size	0.36980219867836694	0.191399278177806
4	4	right	1.14401850000013	False	2	0	audio	10	size	0.1874163403173561	-0.7907351249686893
2	4	right	0.373226400000021	False	2	0	visual	12	size	-0.21931535821067671	-0.019723090107821833
4	4	left	1.42513580000013	True	2	0	audio	19	size	-0.15726902143944121	0.013553636478578934
3	4	left	0.949523299999782	False	2	0	audio	20	size	0.02887281714612666	0.4334445115481497
2	4	left	0.41974029999983	True	2	0	visual	29	size	0.9009137079818783	0.3941183672874411
3	4	right	0.436715699999695	True	2	0	audio	30	size	0.9009137079818783	0.3941183672874411
4	4	left	1.07223069999964	True	2	0	audio	32	size	-0.05958697901398233	-0.2149089978713734
2	1	left	0.628023100000064	True	2	1	visual	40	size	1.0481085543052386	1.2791308399821424
4	1	right	1.16336630000023	True	2	1	audio	50	size	0.17110514123820808	-0.23493279516941068
3	1	right	0.628806299999269	False	2	1	audio	54	size	0.25169603575770627	0.265551749219379
2	1	left	0.571300200000223	True	2	1	visual	60	size	1.430632320956247	0.8422260850943936
1	4	right	0.762732599999708	True	2	0	visual	0	size	1.3256121762934785	1.1832017942800435
3	1	left	0.777345399999831	True	2	1	audio	69	size	-0.0257493831656056	0.16851851413398355
3	1	left	0.841056399999616	True	2	1	audio	439	size	0.6173290686387393	0.4274292581625726
3	1	left	0.85144980000041	True	2	1	audio	452	size	-0.01574139687091569	0.628417314849325
3	1	left	0.503753800000595	True	2	1	audio	604	size	0.7703201636485161	0.21058111964010484
3	1	left	0.458728100000371	True	2	1	audio	587	size	0.6705194186088582	0.4200710090355312
3	1	right	0.533574500000213	False	2	1	audio	586	size	0.3695678790759485	0.253832625716784
3	1	left	0.492392300000574	True	2	1	audio	584	size	0.3695678790759485	0.253832625716784
2	1	left	0.602683099999922	True	2	1	visual	577	size	-0.49160927931912524	-0.3848261301288919
2	1	left	0.692492600000151	True	2	1	visual	572	size	0.1282557601817308	-0.32379082566969286
1	1	right	0.685098699999799	True	2	1	visual	568	size	-0.16270726778267908	0.1371762908102372
4	1	right	0.659039800000755	True	2	1	audio	562	size	0.03986048516013972	0.3989449284184332
4	1	right	0.65876819999994	True	2	1	audio	557	size	0.13183530871712845	-0.37398039291163515
2	1	left	0.577024600000186	True	2	1	visual	551	size	0.27360654630021386	0.28140033666342606
3	1	left	0.962418099999923	True	2	1	audio	550	size	-0.024324856277927742	0.3357170382143414
3	1	left	1.16942560000007	True	2	1	audio	542	size	-0.38981174039487676	-0.17343690072189988
1	4	right	0.851369800000612	True	2	0	visual	536	size	-1.7632704261744427	-0.9773218593238436
1	1	right	0.712943100000302	True	2	1	visual	445	size	-0.4397457520655246	-0.09509449591230076
3	4	left	1.25450139999975	False	2	0	audio	531	size	0.6846159187926502	-0.6720260902203526
1	4	right	0.63789050000014	True	2	0	visual	528	size	-1.6981629304312718	-2.118507811098281
2	4	left	0.523702999999841	True	2	0	visual	523	size	-0.7647780689414501	0.024405821620100306
4	4	left	0.443082700000559	True	2	0	audio	516	size	-0.35022858576311044	-0.3486290054244605
3	4	right	0.482556099999783	True	2	0	audio	514	size	-0.29083391454490337	-0.39247730024259153
1	4	right	0.640223600000354	True	2	0	visual	499	size	-0.8989159381965524	-1.0321608021047028
4	4	right	0.605086599999595	False	2	0	audio	492	size	0.6297591949191296	-1.2987994390155926
3	4	right	0.672635199999604	True	2	0	audio	489	size	0.23357341956082356	-0.32522987044905494
2	4	left	0.861235700000179	True	2	0	visual	486	size	-0.99603389780645	0.3957410615981294
1	4	right	1.08989220000058	True	2	0	visual	481	size	0.2002154230428166	-0.7392465583088182
2	4	left	0.697709500000201	True	2	0	visual	472	size	-0.7038067436199863	-0.3903687752300573
3	4	left	0.850196200000028	False	2	0	audio	470	size	-1.0028177484044536	0.17197968704349254
1	1	right	0.718078599999899	True	2	1	visual	459	size	0.3305592351223635	0.28585714585647237
1	1	right	0.610585899999933	True	2	1	visual	455	size	-0.5681721321093673	0.17144526011615915
4	4	left	1.13211909999973	True	2	0	audio	529	size	-1.6981629304312718	-2.118507811098281
4	1	right	0.633539800000108	True	2	1	audio	71	size	-0.3062454447403735	0.11283442778355612
4	1	left	0.358076699999401	False	2	1	audio	83	size	0.6518239492075564	1.2508785224033878
1	1	right	0.437579200000073	True	2	1	visual	84	size	0.6518239492075564	1.2508785224033878
2	2	right	0.684414800000013	True	2	0	visual	239	size	-0.20829271951039108	0.2737476775505427
3	2	right	1.45824960000027	False	2	0	audio	246	size	-0.4551019586534868	0.4966045407337607
3	2	left	0.956934800000454	True	2	0	audio	250	size	0.6545083160513012	-0.4757072965910013
2	2	right	0.666194299999916	True	2	0	visual	252	size	0.46022783760986297	-0.10024131657014193
1	2	right	1.22067779999998	False	2	0	visual	254	size	0.46022783760986297	-0.10024131657014193
3	2	right	1.26603800000066	False	2	0	audio	260	size	0.08884944005189827	-0.4929708097800035
1	2	left	1.22443530000055	True	2	0	visual	261	size	0.08884944005189827	-0.4929708097800035
4	2	right	0.885342200000196	True	2	0	audio	262	size	0.08884944005189827	-0.4929708097800035
2	2	left	0.653619899999285	False	2	0	visual	263	size	0.08884944005189827	-0.4929708097800035
4	2	right	1.33972340000037	True	2	0	audio	266	size	-0.10701962660968395	-0.3258708794239304
2	2	left	0.842674800000168	False	2	0	visual	267	size	-0.10701962660968395	-0.3258708794239304
1	2	left	0.668186899999455	True	2	0	visual	268	size	-0.7098180700373251	0.31106088303725776
3	2	right	1.01594310000019	False	2	0	audio	269	size	-0.7098180700373251	0.31106088303725776
1	2	right	0.658509300000333	False	2	0	visual	237	size	-0.20829271951039108	0.2737476775505427
1	2	right	0.720285499999591	False	2	0	visual	272	size	-0.7958313364104088	-0.5026658749229774
4	2	right	0.628780500000175	True	2	0	audio	276	size	-0.2647437755603387	-0.12135547031436081
1	2	left	1.15474080000058	True	2	0	visual	282	size	-0.929350628545784	0.14809782279156566
3	2	right	0.586758199999167	False	2	0	audio	283	size	-0.929350628545784	0.14809782279156566
1	2	left	1.22127400000045	True	2	0	visual	285	size	-0.6359514985122658	-0.3693535712825312
1	2	left	0.741300600000613	True	2	0	visual	291	size	-0.6179992279458104	-0.8518524396782473
2	2	left	0.890054800000144	False	2	0	visual	296	size	-0.2687745449071922	0.34065486135696477
3	2	left	1.6129531000006	True	2	0	audio	299	size	-0.2687745449071922	0.34065486135696477
3	2	left	0.789540099999613	True	2	0	audio	303	size	0.4131293630141907	-0.636760532319203
2	2	right	0.783990800000538	True	2	0	visual	307	size	-0.32832886358957214	-0.76577015629293
1	2	left	0.469826300000022	True	2	0	visual	311	size	-0.09523650049759869	-0.6380502288235814
2	2	right	0.706707299999835	True	2	0	visual	313	size	0.6235973532962529	-0.11653176971496518
3	2	left	0.603642799999761	True	2	0	audio	316	size	-0.12250484602500722	0.3172383534994194
4	2	left	0.980161299999963	False	2	0	audio	319	size	-0.12250484602500722	0.3172383534994194
2	2	right	0.810220999999729	True	2	0	visual	274	size	-0.7958313364104088	-0.5026658749229774
2	2	right	0.379043200000524	True	2	0	visual	232	size	-0.382807039632277	-0.09707544187613731
2	2	left	1.05918759999986	False	2	0	visual	228	size	-0.3512543649089066	0.10732850867342553
1	2	left	0.630174500000066	True	2	0	visual	224	size	0.230414134801626	-0.029534415472730224
1	1	left	0.450321199999962	False	2	1	visual	87	size	-0.16349546926295455	0.5727441325112939
4	1	right	0.418541900000491	True	2	1	audio	90	size	-0.16349546926295455	0.5727441325112939
4	1	right	0.657409100000223	True	2	1	audio	96	size	-0.3861225103804341	0.35774040478207436
3	1	right	0.55464209999991	False	2	1	audio	98	size	-0.3861225103804341	0.35774040478207436
3	1	left	0.727218699999867	True	2	1	audio	100	size	0.8982408454666024	-0.1577341507901934
3	1	left	0.895747500000653	True	2	1	audio	103	size	1.400476565162337	-0.2388155488915733
2	1	left	0.823458599999867	True	2	1	visual	108	size	1.5952927507680803	0.2140419820796016
3	1	left	0.837259100000665	True	2	1	audio	113	size	-0.12435890340222078	1.140248534946148
4	3	left	0.64351809999971	True	2	1	audio	119	size	0.22588642909395268	-0.03832184193827731
2	3	right	0.519907300000341	True	2	1	visual	127	size	0.94233330447855	0.8124153991680111
2	3	left	0.693731500000467	False	2	1	visual	130	size	0.94233330447855	0.8124153991680111
2	3	right	0.7660592000002	True	2	1	visual	131	size	0.3818302971708012	0.39741867813226694
1	3	left	0.62587319999966	True	2	1	visual	135	size	0.7679206744769933	0.6099409516472436
4	3	left	0.696751100000256	True	2	1	audio	140	size	0.35653287898254726	-0.5439502799720871
3	3	right	0.889194599999428	True	2	1	audio	149	size	0.9824963143381853	0.1727369178455831
2	3	left	0.838774099999682	False	2	1	visual	153	size	0.049056625789759285	-0.32195355301087125
4	3	left	0.53187699999944	True	2	1	audio	158	size	0.9151934852967752	0.6536428308711139
2	3	left	0.725024999999732	False	2	1	visual	165	size	0.7470127757153305	0.2673520900132981
3	3	right	0.549305700000332	True	2	1	audio	174	size	1.047369130677322	0.7417125754849919
3	3	left	0.528195799999594	False	2	1	audio	176	size	0.7280064179338129	0.3874844054629017
3	3	right	0.620394700000361	True	2	1	audio	177	size	0.7280064179338129	0.3874844054629017
1	2	left	0.619457800000419	True	2	0	visual	198	size	0.6740537007373829	0.4993121986763509
2	2	right	1.02365140000074	True	2	0	visual	204	size	0.313349489994905	0.15861183548329644
3	2	right	0.860933199999636	False	2	0	audio	207	size	0.313349489994905	0.15861183548329644
3	2	right	0.866971299999932	False	2	0	audio	208	size	-0.1082679872899956	-0.45728531310530585
4	2	right	0.77541089999977	True	2	0	audio	210	size	-0.1082679872899956	-0.45728531310530585
1	2	right	0.745187499999702	False	2	0	visual	214	size	-0.043212248729623925	-0.2539134859679889
2	2	left	0.730620199999976	False	2	0	visual	221	size	-0.6158732542483836	-0.969939020781789
4	2	right	0.790199400000347	True	2	0	audio	223	size	-0.6158732542483836	-0.969939020781789
4	1	left	0.476838800000223	False	2	1	audio	605	size	0.7703201636485161	0.21058111964010484
1	1	right	0.567151999999624	True	2	1	visual	607	size	0.15216207285706437	-0.3876914457392785
3	1	right	0.285938300000453	False	2	1	audio	611	size	0.6013854859634277	-0.47417362980436517
2	2	right	0.561241899999914	True	2	0	visual	622	size	-0.26335053176239376	-0.25474557466350944
1	1	right	0.556287200000043	True	2	1	visual	1096	size	0.36533101697532344	0.3601074004783438
3	1	left	0.638595600000372	True	2	1	audio	1093	size	0.3313222659636298	0.6582936856917211
4	1	right	0.702307900000051	True	2	1	audio	1080	size	-0.22219752978895208	0.4095356568678455
1	1	right	0.569076800000403	True	2	1	visual	1078	size	0.5142014007852633	0.6158609290468086
3	1	left	0.323724599999878	True	2	1	audio	1075	size	0.765231103618544	1.1372985079679876
1	1	right	0.680042599999979	True	2	1	visual	1071	size	-0.2872891988822388	0.8644796104491157
3	1	right	0.426968900000247	False	2	1	audio	1067	size	-0.3444780789420745	-0.027362473504014995
1	1	right	0.602781600000526	True	2	1	visual	1065	size	-0.3444780789420745	-0.027362473504014995
4	1	right	0.822486600000047	True	2	1	audio	1056	size	0.32232236697898853	0.3167136736473672
2	2	right	0.675884700000097	True	2	0	visual	1047	size	0.3259300386757611	-0.38375628894319214
1	2	left	0.682939700000134	True	2	0	visual	1045	size	-0.4468020487886102	0.4627327201164475
4	2	right	0.813646200000221	True	2	0	audio	1041	size	-0.3463099269261136	0.20817486600080148
1	2	right	0.314722199999778	False	2	0	visual	1040	size	-0.3463099269261136	0.20817486600080148
2	1	left	0.434648300000845	True	2	1	visual	1106	size	-0.40670015804190274	-0.5227199059052291
1	2	left	0.79972429999998	True	2	0	visual	1032	size	-0.4820416009369686	-0.35669139179260567
3	2	right	0.331332799999473	False	2	0	audio	1022	size	-0.5060164784758261	-0.30281513353196216
1	2	left	0.787662699999601	True	2	0	visual	1017	size	0.4343321507469434	0.9816645333073356
4	2	left	0.297935800000232	False	2	0	audio	1016	size	0.4343321507469434	0.9816645333073356
1	2	right	0.694857099999354	False	2	0	visual	1012	size	-0.9318444741973313	-0.33218058917555515
4	2	right	0.341425300000083	True	2	0	audio	1004	size	0.3040180134397851	-0.28555222475016023
4	2	left	0.388233800000307	False	2	0	audio	1002	size	0.3040180134397851	-0.28555222475016023
3	2	left	0.636533800000507	True	2	0	audio	996	size	0.5960911566884757	-1.166221194900959
1	2	left	0.716188700000203	True	2	0	visual	986	size	0.02846049946951168	-0.18537651467771143
3	2	right	0.647848700000395	False	2	0	audio	982	size	0.17658131214162798	0.3949408681929131
4	4	left	0.40409339999951	True	2	0	audio	979	size	-0.2032154944759299	-0.07048346188021146
3	4	right	0.432754099999329	True	2	0	audio	977	size	0.13961186553681537	0.12837028108909335
4	4	left	1.0394710999999	True	2	0	audio	966	size	-0.2597322286828929	0.6450936638030577
1	4	right	0.611576499999501	True	2	0	visual	965	size	-0.8866620281101187	-0.1419435192113397
3	2	left	1.05733940000027	True	2	0	audio	1025	size	-0.5060164784758261	-0.30281513353196216
2	1	right	0.329565199999706	False	2	1	visual	1107	size	-0.40670015804190274	-0.5227199059052291
4	1	right	0.505532899999707	True	2	1	audio	1121	size	0.7324504546902058	0.043567166402085356
4	1	right	0.575080399999933	True	2	1	audio	1127	size	-0.9477996423768873	0.22820237437893887
3	2	left	0.5734801000003245	True	2	0	audio	270	size	-0.7098180700373251	0.31106088303725776
2	3	right	0.6884781999999633	True	2	1	visual	783	size	-0.7571701271569327	-0.11976900667224688
4	4	left	0.5473054999999173	True	2	0	audio	524	size	-0.7647780689414501	0.024405821620100306
3	2	left	0.9780402500000505	True	2	0	audio	273	size	-0.7958313364104088	-0.5026658749229774
2	4	left	0.4874335249999147	True	2	0	visual	922	size	-0.8028089402774645	-2.404126654672509
1	1	right	0.4937241666666523	True	2	1	visual	1057	size	0.32232236697898853	0.3167136736473672
3	1	left	0.8501708000003421	True	2	1	audio	413	size	-0.8257027948083044	-0.18030754173092117
2	4	left	0.742526033333584	True	2	0	visual	753	size	-0.8855923973956268	-0.43434655191388827
4	4	left	0.5293733666667321	True	2	0	audio	962	size	-0.8866620281101187	-0.1419435192113397
4	4	left	0.5986804666663373	True	2	0	audio	500	size	-0.8989159381965524	-1.0321608021047028
3	2	left	0.5051648500002555	True	2	0	audio	280	size	-0.929350628545784	0.14809782279156566
2	2	right	0.6082643666665413	True	2	0	visual	1010	size	-0.9318444741973313	-0.33218058917555515
1	1	right	0.5538332999994964	True	2	1	visual	1124	size	-0.9477996423768873	0.22820237437893887
2	1	left	0.5738710250002443	True	2	1	visual	563	size	-0.9945565365419078	0.5488314626757207
3	4	right	0.6616513333328841	True	2	0	audio	483	size	-0.99603389780645	0.3957410615981294
2	4	left	0.7032330999997324	True	2	0	visual	467	size	-1.0028177484044536	0.17197968704349254
1	3	left	0.7118430000000445	True	2	1	visual	892	size	-1.0315833918479937	-0.7358572132154008
4	3	left	0.373613499999919	True	2	1	audio	891	size	-1.0315833918479937	-0.7358572132154008
2	4	left	1.0197727499994484	True	2	0	visual	928	size	-1.0825862093685379	-0.3490583613264163
4	4	left	0.815725749999731	True	2	0	audio	926	size	-1.0825862093685379	-0.3490583613264163
4	2	right	0.36429790000026196	True	2	0	audio	637	size	-1.1198492092740657	0.08644086582769733
4	4	left	0.797309599999909	True	2	0	audio	716	size	-1.1645689397591772	-0.655702113427563
1	2	left	0.6204187750001893	True	2	0	visual	998	size	-1.1995258959585027	-0.19210602329702164
1	2	left	0.6792421499999366	True	2	0	visual	322	size	-1.2060280812310908	-0.8094791153583246
3	2	left	0.6391160000002856	True	2	0	audio	320	size	-1.2060280812310908	-0.8094791153583246
2	2	right	0.9896448499994225	True	2	0	visual	680	size	-1.2251007733298456	0.3256997327999647
2	2	right	0.535396774999981	True	2	0	visual	1006	size	-1.4862954265138182	-2.91289946141444
1	4	left	0.6700599000000695	False	2	0	visual	527	size	-1.6981629304312718	-2.118507811098281
3	4	right	1.1295408999997854	True	2	0	audio	535	size	-1.7632704261744427	-0.9773218593238436
3	4	right	0.457736800000021	True	2	0	audio	957	size	-0.014106820294441214	0.4273605638512312
2	1	left	0.6487472000001162	True	2	1	visual	1100	size	-0.697927678054634	-0.12488640974889942
1	4	right	0.613713900000221	True	2	0	visual	955	size	-0.014106820294441214	0.4273605638512312
4	4	left	1.53106100000059	True	2	0	audio	942	size	0.6678216934852522	-0.03397586038582952
3	4	left	0.410628199999337	False	2	0	audio	737	size	0.12486729507425598	0.7499947755761064
2	4	right	0.433675499999481	False	2	0	visual	736	size	0.12486729507425598	0.7499947755761064
2	4	right	0.860764500000187	False	2	0	visual	731	size	0.015545942822772857	-0.6764731941430581
4	4	right	0.352629699999852	False	2	0	audio	730	size	0.015545942822772857	-0.6764731941430581
1	4	right	0.739778299999671	True	2	0	visual	729	size	0.015545942822772857	-0.6764731941430581
4	4	left	0.518791499999679	True	2	0	audio	728	size	0.015545942822772857	-0.6764731941430581
3	4	right	0.659823300000426	True	2	0	audio	720	size	-0.14302727301979212	1.0883484712211189
2	4	left	0.655446100000518	True	2	0	visual	719	size	-1.1645689397591772	-0.655702113427563
1	4	right	0.479212700000062	True	2	0	visual	715	size	0.3185338729755802	-0.6137936167057653
1	4	left	0.689481699999305	False	2	0	visual	714	size	0.3185338729755802	-0.6137936167057653
2	4	left	0.397676900000079	True	2	0	visual	708	size	-0.22432025630399122	-0.927418799760593
4	4	right	0.516987799999697	False	2	0	audio	706	size	-0.24640621442992777	0.720819839383491
1	4	left	0.582996399999502	False	2	0	visual	697	size	-0.2930221988144859	-0.6784590047357082
4	4	left	0.636568200000511	True	2	0	audio	746	size	-0.37219873105696577	0.06265374403721996
4	4	left	0.350414099999398	True	2	0	audio	692	size	0.004930550969985681	-0.12746660699475917
1	2	right	1.33108950000042	False	2	0	visual	682	size	-1.2251007733298456	0.3256997327999647
3	2	left	0.991957700000057	True	2	0	audio	681	size	-1.2251007733298456	0.3256997327999647
1	2	left	1.18906920000063	True	2	0	visual	679	size	0.25275694668056314	0.21559787870878305
1	2	left	0.70181329999923	True	2	0	visual	671	size	-0.5489102018325422	-0.051048111096080095
1	2	right	0.373529399999825	False	2	0	visual	665	size	0.17069124285556248	-1.7273731091078663
2	2	right	0.443152800000462	True	2	0	visual	664	size	0.17069124285556248	-1.7273731091078663
2	2	right	0.583700899999712	True	2	0	visual	663	size	1.097069688461668	-0.026893168232611397
1	2	left	1.04182829999991	True	2	0	visual	659	size	-0.3675530304003525	0.025139300409602883
1	2	left	1.06051329999991	True	2	0	visual	654	size	-0.4559587156900222	-0.9224193095163925
3	2	right	0.582613099999435	False	2	0	audio	652	size	-0.4559587156900222	-0.9224193095163925
1	2	left	0.690145499999744	True	2	0	visual	636	size	-1.1198492092740657	0.08644086582769733
4	2	right	0.454511599999933	True	2	0	audio	634	size	-0.6796890863802715	-0.49243726944011235
3	2	left	0.358931800000391	True	2	0	audio	624	size	-0.5814010439714832	0.8368984038116213
3	2	left	0.524373499999456	True	2	0	audio	684	size	-0.3099481051940558	-0.5869856137046143
1	4	left	1.1999235000003	False	2	0	visual	748	size	0.39095907687945586	-0.9333115425609096
2	4	left	0.522030500000255	True	2	0	visual	749	size	0.39095907687945586	-0.9333115425609096
3	4	right	0.357770800000253	True	2	0	audio	752	size	-0.8855923973956268	-0.43434655191388827
3	4	left	0.463985100000173	False	2	0	audio	919	size	0.047542684973595206	-0.25777027465040864
1	4	right	1.28920410000046	True	2	0	visual	918	size	0.047542684973595206	-0.25777027465040864
4	3	left	0.411878800000522	True	2	1	audio	907	size	0.6053339278862533	1.4179434749956572
1	3	left	1.02356169999985	True	2	1	visual	904	size	0.6357562635322107	1.2281315280157092
3	3	left	0.618242800000189	False	2	1	audio	896	size	-0.4819304070189385	0.4373068570106333
3	3	right	0.590710899999976	True	2	1	audio	886	size	0.6247858598135229	0.8231925542051982
3	3	left	0.610877000000073	False	2	1	audio	884	size	0.6247858598135229	0.8231925542051982
3	3	left	0.493107000000236	False	2	1	audio	879	size	-0.3110482717667198	-0.16721912799644723
2	3	right	0.671530099999472	True	2	1	visual	878	size	0.3808613186905838	1.4727631458842376
4	3	right	0.653167999999823	False	2	1	audio	876	size	0.3808613186905838	1.4727631458842376
2	3	right	0.631479200000285	True	2	1	visual	864	size	-0.15550198031872034	-0.3461982872261458
4	3	left	0.406703200000265	True	2	1	audio	861	size	0.8284652168224387	1.5310206178231835
4	3	right	0.583988900000804	False	2	1	audio	860	size	0.8284652168224387	1.5310206178231835
2	3	right	0.596812800000407	True	2	1	visual	846	size	-0.368536152642706	-0.11906629178713846
3	3	left	0.294803800000409	False	2	1	audio	843	size	-0.368536152642706	-0.11906629178713846
3	3	right	0.48659570000018	True	2	1	audio	833	size	-0.17130514258498142	-0.5429714012595023
2	3	right	0.578797599999234	True	2	1	visual	828	size	0.7278385791889972	0.8406704565872777
2	3	right	0.795471800000087	True	2	1	visual	825	size	0.025202015160784047	1.7315226280860947
2	3	right	0.773839599999519	True	2	1	visual	817	size	0.4734569528940721	-0.34698586563719325
1	3	left	0.737710599999446	True	2	1	visual	805	size	-0.010988756668485283	0.8068223844902821
2	3	right	0.728682499999195	True	2	1	visual	799	size	-0.06713503087614764	-0.39545126839060235
4	3	left	1.00386760000038	True	2	1	audio	788	size	1.466840686517951	-0.5572672933130073
3	3	right	0.905129900000247	True	2	1	audio	781	size	0.47503098997452914	0.1874413003266558
1	3	right	1.04946800000016	False	2	1	visual	779	size	0.47503098997452914	0.1874413003266558
1	3	right	0.676945400000477	False	2	1	visual	774	size	1.3224306219483228	-0.01790531481731311
1	3	right	0.465900699999111	False	2	1	visual	770	size	0.841165156049168	0.6849543981553285
4	3	right	0.365886799999316	False	2	1	audio	769	size	0.841165156049168	0.6849543981553285
2	3	right	0.37298649999957	True	2	1	visual	768	size	0.841165156049168	0.6849543981553285
4	3	left	0.500797300000158	True	2	1	audio	767	size	0.841165156049168	0.6849543981553285
3	4	right	0.459454300000289	True	2	0	audio	952	size	-0.5336241297826485	-0.27601112786981175
4	2	right	0.410333600000134	True	2	0	audio	1046	size	0.3259300386757611	-0.38375628894319214
3	3	right	0.605667599999833	True	2	1	audio	334	size	0.42248201134159424	0.484727057685669
4	3	left	0.740300549999575	True	2	1	audio	851	size	0.6521586027663253	-0.46408576674930513
3	2	left	1.1726246499997606	True	2	0	audio	253	size	0.46022783760986297	-0.10024131657014193
4	1	right	0.46622415000001627	True	2	1	audio	91	size	0.5025441063868277	0.7957193173505288
4	4	left	0.817531599999711	True	2	0	audio	1	size	1.3256121762934785	1.1832017942800435
1	3	left	0.6899262666668924	True	2	1	visual	771	size	1.3224306219483228	-0.01790531481731311
3	1	left	0.8583164333331302	True	2	1	audio	409	size	1.3101566198426486	0.8687584653522372
2	1	left	0.7038319999998442	True	2	1	visual	1072	size	0.765231103618544	1.1372985079679876
4	3	left	0.7306831666664947	True	2	1	audio	136	size	0.7679206744769933	0.6099409516472436
2	3	right	0.738367700000102	True	2	1	visual	908	size	0.6053339278862533	1.4179434749956572
3	3	right	0.7752209000000225	True	2	1	audio	793	size	0.46796812680392474	0.3651555391483186
2	3	right	0.6677727999999661	True	2	1	visual	791	size	0.46796812680392474	0.3651555391483186
2	3	right	0.5783277000000453	True	2	1	visual	325	size	0.49617875304017756	0.17078450114675092
3	3	right	0.676089666666788	True	2	1	audio	827	size	0.7278385791889972	0.8406704565872777
3	3	right	0.703353366666609	True	2	1	audio	353	size	0.4685734049696221	-0.5477091354213067
2	3	right	0.5426565333336837	True	2	1	visual	147	size	0.9824963143381853	0.1727369178455831
3	3	right	0.6687342000001687	True	2	1	audio	132	size	0.3818302971708012	0.39741867813226694
2	4	left	0.516579850000653	True	2	0	visual	509	size	0.7520832194086368	-0.17590715505682775
1	1	right	0.69651273333299	True	2	1	visual	612	size	0.6013854859634277	-0.47417362980436517
2	1	left	0.5287098499998135	True	2	1	visual	44	size	0.7118352023581533	0.6102509932842004
2	1	left	0.814553700000033	True	2	1	visual	418	size	0.8132590295454977	-0.028114122906269468
4	1	right	0.9152087000002215	True	2	1	audio	417	size	0.8132590295454977	-0.028114122906269468
2	3	right	0.827906350000376	True	2	1	visual	383	size	0.3931988941466241	1.4052426844642278
3	3	right	0.6896619499998455	True	2	1	audio	381	size	0.3931988941466241	1.4052426844642278
2	3	right	0.6625270666666739	True	2	1	visual	787	size	1.466840686517951	-0.5572672933130073
2	2	right	0.796861233333099	True	2	0	visual	994	size	0.5960911566884757	-1.166221194900959
3	3	right	0.5792625999997655	True	2	1	audio	875	size	0.3808613186905838	1.4727631458842376
3	4	right	0.476706825000065	True	2	0	audio	938	size	0.4803443830802746	2.1225586938592866
3	3	right	0.7890350249999766	True	2	1	audio	389	size	0.45653866135172516	0.26073925737161263
3	1	left	0.6643395333330769	True	2	1	audio	59	size	1.430632320956247	0.8422260850943936
4	3	left	0.6996763333336277	True	2	1	audio	341	size	0.6001691664114721	-0.5996565620483216
1	1	right	0.4094967666666587	True	2	1	visual	104	size	1.400476565162337	-0.2388155488915733
2	1	left	0.584260450000329	True	2	1	visual	603	size	0.7703201636485161	0.21058111964010484
3	1	left	0.8871514000002214	True	2	1	audio	43	size	0.7118352023581533	0.6102509932842004
3	1	left	0.6524888666666206	True	2	1	audio	1076	size	0.5142014007852633	0.6158609290468086
4	3	left	0.4791329500003485	True	2	1	audio	128	size	0.94233330447855	0.8124153991680111
1	3	left	0.53593520000004	True	2	1	visual	175	size	0.7280064179338129	0.3874844054629017
3	3	right	0.9186276499999635	True	2	1	audio	160	size	0.732118056522016	0.3742906856310438
3	2	left	0.9547244499995045	True	2	0	audio	240	size	1.1766715960756293	-0.5462481466146115
2	3	right	0.7199660999995106	True	2	1	visual	883	size	0.6247858598135229	0.8231925542051982
4	1	right	0.858715000000302	True	2	1	audio	65	size	0.4799632783672388	0.7428168113827941
3	1	left	0.7624744666666933	True	2	1	audio	1097	size	0.36533101697532344	0.3601074004783438
4	2	right	0.4580851000000623	True	2	0	audio	660	size	1.097069688461668	-0.026893168232611397
3	1	left	0.6628901499998395	True	2	1	audio	431	size	0.6121242996140259	-1.2479830692745884
1	2	left	0.7457205499995325	True	2	0	visual	241	size	1.1766715960756293	-0.5462481466146115
3	2	left	1.1417023666663217	True	2	0	audio	312	size	0.6235973532962529	-0.11653176971496518
3	1	left	0.5338191750001895	True	2	1	audio	591	size	0.7465717905283881	0.3710806439200699
1	1	right	0.540251999999782	True	2	1	visual	63	size	0.4799632783672388	0.7428168113827941
4	3	left	0.6581392999996756	True	2	1	audio	123	size	1.0801910340819034	0.3179429286180215
2	1	left	0.6070853000001076	True	2	1	visual	437	size	0.6173290686387393	0.4274292581625726
4	1	right	0.7129458750000602	True	2	1	audio	1084	size	0.3606759727064346	1.3621199263419825
1	3	left	0.454019249999419	True	2	1	visual	124	size	1.0801910340819034	0.3179429286180215
1	1	right	0.493334750000031	True	2	1	visual	429	size	0.6121242996140259	-1.2479830692745884
4	3	left	1.0329529333330332	True	2	1	audio	815	size	0.4734569528940721	-0.34698586563719325
1	4	right	0.9319548000003135	True	2	0	visual	910	size	0.7438890129928795	0.12862900738208904
3	4	right	1.053417150000312	True	2	0	audio	911	size	0.7438890129928795	0.12862900738208904
2	3	right	0.6786816500002715	True	2	1	visual	159	size	0.732118056522016	0.3742906856310438
1	3	left	0.6755231500001171	True	2	1	visual	775	size	0.634937015667291	0.17999642244090358
2	1	left	0.5942421666668453	True	2	1	visual	1120	size	0.7324504546902058	0.043567166402085356
4	4	left	0.373124150000422	True	2	0	audio	750	size	0.39095907687945586	-0.9333115425609096
4	1	right	0.5241329250000035	True	2	1	audio	599	size	1.222391103249595	0.8828638865651514
3	4	right	0.8430465999999814	True	2	0	audio	507	size	0.7520832194086368	-0.17590715505682775
3	1	left	0.7181092333330513	True	2	1	audio	39	size	1.0481085543052386	1.2791308399821424
2	3	right	0.7233235333336174	True	2	1	visual	139	size	0.35653287898254726	-0.5439502799720871
3	3	right	0.5982174000005215	True	2	1	audio	776	size	0.634937015667291	0.17999642244090358
3	2	left	0.5174905499998205	True	2	0	audio	200	size	1.0300545216498436	-0.6158359363801078
2	2	right	0.9338391999999636	True	2	0	visual	202	size	1.0300545216498436	-0.6158359363801078
2	4	left	0.5802943999997296	True	2	0	visual	491	size	0.6297591949191296	-1.2987994390155926
1	3	left	0.6334297499997774	True	2	1	visual	856	size	0.8606900131605303	0.5001551191949496
1	3	left	0.5751516666665943	True	2	1	visual	171	size	1.047369130677322	0.7417125754849919
1	3	left	0.753398500000003	True	2	1	visual	780	size	0.47503098997452914	0.1874413003266558
2	1	left	0.597245033333214	True	2	1	visual	401	size	0.9337602679243019	-0.7677503596278333
1	1	right	0.7178755666670132	True	2	1	visual	421	size	0.7768548269746507	1.0544448656457748
3	3	right	0.615591699999641	True	2	1	audio	393	size	1.516613349755054	0.7755936411855143
2	4	left	1.0518519666666153	True	2	0	visual	5	size	0.36980219867836694	0.191399278177806
4	4	right	0.7839864000002306	False	2	0	audio	28	size	0.9009137079818783	0.3941183672874411
2	1	left	0.46495163333353634	True	2	1	visual	99	size	0.8982408454666024	-0.1577341507901934
2	3	right	0.6408409000000574	True	2	1	visual	852	size	0.6521586027663253	-0.46408576674930513
1	3	left	0.6191477000002125	True	2	1	visual	859	size	0.8284652168224387	1.5310206178231835
1	3	left	0.5750854500001881	True	2	1	visual	357	size	0.4418093777927784	-0.19413100662724686
4	3	left	0.68569935000005	True	2	1	audio	359	size	0.4418093777927784	-0.19413100662724686
4	1	right	0.7645754499999388	True	2	1	audio	55	size	1.9596931939948328	1.2852403100444136
1	1	right	0.5297953999997846	True	2	1	visual	1092	size	0.3313222659636298	0.6582936856917211
4	1	right	0.410486925000214	True	2	1	audio	1088	size	0.8326658769876762	1.067854493704543
4	1	right	0.5333680999995823	True	2	1	audio	457	size	0.3305592351223635	0.28585714585647237
2	1	left	0.5501973666669073	True	2	1	visual	588	size	0.6705194186088582	0.4200710090355312
2	4	left	0.5380282000002503	True	2	0	visual	943	size	0.6678216934852522	-0.03397586038582952
2	1	left	0.5497914250004212	True	2	1	visual	1108	size	0.5642053119923454	0.965015163273125
1	1	right	0.516584299999522	True	2	1	visual	579	size	0.8724536083296652	0.5478726955259874
3	1	left	0.62852920000023	True	2	1	audio	580	size	0.8724536083296652	0.5478726955259874
3	3	right	0.8951718500006796	True	2	1	audio	145	size	0.840891946540148	0.7242872551637715
4	1	right	0.3541727500000885	True	2	1	audio	85	size	0.6518239492075564	1.2508785224033878
3	3	right	0.5744844750001905	True	2	1	audio	179	size	2.617807688862352	1.2020871863707896
4	3	left	0.391816750000544	True	2	1	audio	855	size	0.8606900131605303	0.5001551191949496
3	3	right	0.814768350000123	True	2	1	audio	795	size	0.41097374512138407	0.0032854330283505068
1	3	left	0.6906268000002455	True	2	1	visual	796	size	0.41097374512138407	0.0032854330283505068
2	2	right	0.7065209333331947	True	2	0	visual	300	size	0.4131293630141907	-0.636760532319203
4	1	right	0.426150450000023	True	2	1	audio	79	size	0.9093674784712275	0.5041314084851651
2	2	right	0.717158933333849	True	2	0	visual	248	size	0.6545083160513012	-0.4757072965910013
4	2	right	0.5644083000001955	True	2	0	audio	673	size	0.4298958964230333	-0.2973203210025409
2	2	right	0.7927968000003605	True	2	0	visual	672	size	0.4298958964230333	-0.2973203210025409
3	2	left	0.3850210000000515	True	2	0	audio	1014	size	0.4343321507469434	0.9816645333073356
2	3	right	0.486621124999829	True	2	1	visual	763	size	0.37688155022138126	-0.22244717694685445
2	3	right	0.634600700000192	True	2	1	visual	143	size	0.840891946540148	0.7242872551637715
4	3	left	0.619549299999865	True	2	1	audio	903	size	0.6357562635322107	1.2281315280157092
2	3	right	0.5517070333332107	True	2	1	visual	333	size	0.42248201134159424	0.484727057685669
1	4	right	0.7778075333332407	True	2	0	visual	532	size	0.6846159187926502	-0.6720260902203526
4	2	right	0.7858092333335659	True	2	0	audio	196	size	0.6740537007373829	0.4993121986763509
4	3	left	0.75896396666667	True	2	1	audio	163	size	0.7470127757153305	0.2673520900132981
2	2	right	0.69190725000044	True	2	0	visual	1051	size	0.8258252967755197	-0.3991881089362652
1	3	left	0.6861071666668673	True	2	1	visual	155	size	0.9151934852967752	0.6536428308711139
4	1	right	0.49571765000018797	True	2	1	audio	75	size	0.8203708414952168	0.5347672983894993
2	1	left	0.350012850000439	True	2	1	visual	81	size	0.9093674784712275	0.5041314084851651
1	1	right	0.6619236999999885	True	2	1	visual	583	size	0.3695678790759485	0.253832625716784
3	2	left	1.021772449999842	True	2	0	audio	1050	size	0.8258252967755197	-0.3991881089362652
2	1	left	0.464499199999864	True	2	1	visual	77	size	0.8203708414952168	0.5347672983894993
3	1	left	0.686803033333187	True	2	1	audio	107	size	1.5952927507680803	0.2140419820796016
1	3	left	0.6651699499998355	True	2	1	visual	394	size	1.516613349755054	0.7755936411855143
3	3	left	0.892866400000457	False	5	1	audio	555	size	0.6370749989197144	2.255246953803059
2	3	right	0.485774499999934	True	5	1	visual	534	size	1.083250402980941	0.06247009879575116
1	1	right	0.797454300000027	True	5	1	visual	352	size	0.8160980340288063	0.835117313751074
2	3	left	0.868669599999521	False	5	1	visual	529	size	-0.6638023959956326	-0.9299967430918785
1	3	left	0.7627951499998745	True	5	1	visual	974	size	0.5218006368385227	0.9315965850651137
2	2	right	0.67293195000002	True	5	0	visual	193	size	-0.3271764566304797	0.017167117584053704
3	4	right	0.49585285000011947	True	5	0	audio	584	size	-0.3851705846606194	-0.155903020116974
2	1	left	0.802129799999875	True	5	1	visual	357	size	0.04576971758145512	-0.3195923605274294
1	2	left	0.5492524000001138	True	5	0	visual	148	size	-0.32712947722219987	0.11716038807012684
1	4	right	0.723614350000389	True	5	0	visual	583	size	-0.3851705846606194	-0.155903020116974
1	4	right	0.677190500000506	True	5	0	visual	437	size	0.1354652146430549	-0.7470578965342526
3	4	right	0.610078000000613	True	5	0	audio	436	size	0.08915547143319363	-0.3260376145659426
3	2	left	0.587323000000197	True	5	0	audio	364	size	0.2531746035595358	-0.25484904166500466
3	4	right	0.730461600000126	True	5	0	audio	452	size	-0.1534429858174462	-0.4350209744993521
4	3	left	0.515627400000085	True	5	1	audio	559	size	0.07155994062111348	0.9322133039611391
1	4	right	0.480271899999934	True	5	0	visual	457	size	-1.4409840003153076	-1.0164152917038196
4	2	right	0.580352399999811	True	5	0	audio	421	size	-0.8944571703256642	0.051931858177666185
3	4	right	0.54208060000019	True	5	0	audio	468	size	-0.3489396322836588	-0.30160081992553556
3	1	left	0.70410439999993	True	5	1	audio	337	size	-0.24678555397375646	-0.006927954270601028
3	4	right	0.636234150000291	True	5	0	audio	631	size	-0.24687550754884335	-0.29640787437402466
3	4	right	0.620865399999275	True	5	0	audio	463	size	-0.004640769639684489	0.44694530714930963
4	2	right	0.33463826666669166	True	5	0	audio	156	size	-0.2522032634313115	0.46124351771334204
1	4	right	0.77720075000002	True	5	0	visual	129	size	-0.25276752277740294	-0.0005250853646681791
3	4	right	0.8763217499999875	True	5	0	audio	128	size	-0.25276752277740294	-0.0005250853646681791
3	3	left	0.389299599999504	False	5	1	audio	568	size	0.9875073566837004	-0.29819415340604133
4	4	left	0.553667099999984	True	5	0	audio	470	size	-0.11871604440591395	-0.19645835165885608
4	3	left	0.3439886500000285	True	5	1	audio	771	size	-0.2575117777992208	1.1216060962983412
1	1	right	0.6185299500000381	True	5	1	visual	319	size	-0.2579241284428509	-0.6401754242355044
1	1	right	0.5621131500006415	True	5	1	visual	1073	size	-0.33826103613467245	-0.05285897282747076
1	3	left	0.5031908999999359	True	5	1	visual	983	size	-0.3926402970111784	0.18619135668501113
1	2	left	0.5693295000003977	True	5	0	visual	813	size	-0.3351012157334735	-0.7965486813367779
1	4	left	0.578680499999791	False	5	0	visual	471	size	-0.11871604440591395	-0.19645835165885608
3	1	left	0.665258100000074	True	5	1	audio	317	size	-0.2579241284428509	-0.6401754242355044
3	1	left	0.5264615999999475	True	5	1	audio	1075	size	-0.33826103613467245	-0.05285897282747076
1	2	left	0.696457499999724	True	5	0	visual	366	size	0.35539586681446705	0.39662143746526124
1	2	left	0.761133299999983	True	5	0	visual	402	size	0.12922332818076565	-0.7050655449037525
2	2	right	0.445615999999973	True	5	0	visual	370	size	0.7282188104058375	-0.17835716351737385
2	2	right	0.795282300000054	True	5	0	visual	396	size	-0.03681631452521972	-0.2122989920960666
3	1	left	0.739000866666629	True	5	1	audio	229	size	-0.28673657760341653	0.1336569835987298
4	4	left	0.808517999999822	True	5	0	audio	498	size	0.3416293436427058	0.5947172488343864
1	2	left	0.542224999999689	True	5	0	visual	408	size	-0.6976888480352507	-0.8265641659631381
4	2	left	0.636500100000376	False	5	0	audio	407	size	-0.6976888480352507	-0.8265641659631381
3	4	right	0.594945949999783	True	5	0	audio	124	size	-0.37072026851525636	-0.2950424548618605
4	3	left	0.7481686999999511	True	5	1	audio	965	size	0.5067551240060101	0.20033416307490637
4	3	left	0.6629184999997051	True	5	1	audio	547	size	-0.2841308677258097	1.430893528359245
3	4	right	0.569220899999891	True	5	0	audio	492	size	0.08335438603969747	0.19746291878410932
3	2	left	1.03735909999978	True	5	0	audio	397	size	0.4077632749881386	-0.05203408444124841
3	4	right	0.5453768333336483	True	5	0	audio	591	size	0.5136345869885691	-0.10024385866173269
2	4	left	0.923105100000612	True	5	0	visual	485	size	-0.15111455770594656	0.17204629962199264
1	2	left	0.534887466666684	True	5	0	visual	861	size	-0.3528684521647269	0.6305070888241464
2	4	left	0.6240774333333926	True	5	0	visual	465	size	-0.3489396322836588	-0.30160081992553556
3	4	right	0.749687200000153	True	5	0	audio	479	size	0.8666649189522039	0.7983707670097492
1	4	left	0.886996399999589	False	5	0	visual	484	size	-1.30249109923579	-0.34662466997523234
3	2	right	0.383183599999938	False	5	0	audio	404	size	0.12922332818076565	-0.7050655449037525
2	3	right	0.604024700000082	True	5	1	visual	548	size	-0.2841308677258097	1.430893528359245
1	3	left	0.499052450000363	True	5	1	visual	985	size	-0.3029150983231833	0.3534317330826294
4	3	left	0.744150349999927	True	5	1	audio	986	size	-0.3029150983231833	0.3534317330826294
3	2	left	1.1795992500001364	True	5	0	audio	926	size	0.4912306803632131	0.7292563376299939
1	1	right	0.5577465500000469	True	5	1	visual	259	size	-0.27249088922104503	-0.7825388104903465
2	3	right	0.63764159999937	True	5	1	visual	524	size	1.0519273008239876	0.7710242831277024
4	2	right	0.872727999999825	True	5	0	audio	419	size	0.5764707360970599	0.3522815267939725
3	3	right	0.571988900000179	True	5	1	audio	514	size	0.9312854857186491	1.4064590587750834
3	3	right	0.703369450000082	True	5	1	audio	767	size	-0.37699919671219295	0.7283573849275066
2	3	right	0.6173610000002253	True	5	1	visual	503	size	0.5461043293412308	-0.04874738379889429
3	2	right	0.945339100000183	False	5	0	audio	417	size	0.5764707360970599	0.3522815267939725
3	1	left	0.64189250000004	True	5	1	audio	257	size	-0.27249088922104503	-0.7825388104903465
4	2	left	0.600910399999975	False	5	0	audio	416	size	0.5592452061019024	1.1908332365108105
1	2	left	0.457108800000242	True	5	0	visual	386	size	-0.2234942794721959	-1.1235345863739763
3	2	left	0.761375300000054	True	5	0	audio	413	size	0.5592452061019024	1.1908332365108105
1	2	left	0.617377699999906	True	5	0	visual	390	size	0.32431072300506913	-1.2769054924580514
4	4	left	0.556333099999847	True	5	0	audio	100	size	-0.27805972823249625	-0.07925863973217293
3	3	right	0.633816266666751	True	5	1	audio	24	size	-0.2826886371958498	0.7602186443891722
2	3	right	0.6480228999998875	True	5	1	visual	1001	size	-0.3433185594805592	0.06110784086432921
4	3	left	0.820212399999946	True	5	1	audio	505	size	0.5461043293412308	-0.04874738379889429
2	4	left	0.6042377000000366	True	5	0	visual	1149	size	-0.3829368224143543	-0.39251719106396377
1	3	left	0.42971009999996573	True	5	1	visual	507	size	0.5545281953693926	-0.9618281933121088
3	1	left	0.623756299999968	True	5	1	audio	271	size	0.34621346455514124	-0.420657014092932
1	1	right	0.602814599999874	True	5	1	visual	344	size	0.621853285921743	0.40381344600659913
4	4	left	0.494199899999785	True	5	0	audio	96	size	-0.7831830897747898	-0.39659119078207067
4	4	right	0.8141842	False	5	0	audio	98	size	-0.7831830897747898	-0.39659119078207067
4	4	left	1.093022800000197	True	5	0	audio	84	size	-0.12315316465613935	-0.3808177529526866
2	4	left	0.7214598000000477	True	5	0	visual	620	size	-0.124099148001349	-0.4092017680387915
2	4	left	0.733750799999598	True	5	0	visual	102	size	-0.27805972823249625	-0.07925863973217293
1	4	left	0.895753100000093	False	5	0	visual	108	size	-0.11824418660533298	0.5812060665372407
3	2	left	0.6307652666667614	True	5	0	audio	933	size	-0.12515023548693902	-0.557405506828428
4	4	left	0.646591300000182	True	5	0	audio	110	size	-0.11824418660533298	0.5812060665372407
1	4	right	0.916104700000233	True	5	0	visual	118	size	-0.04331749710699584	-0.099874782385626
4	4	right	1.03058820000024	False	5	0	audio	119	size	-0.04331749710699584	-0.099874782385626
2	4	left	0.549941600000238	True	5	0	visual	126	size	-0.37072026851525636	-0.2950424548618605
1	4	left	0.47501770000008	False	5	0	visual	127	size	-0.37072026851525636	-0.2950424548618605
1	4	right	0.636029899999812	True	5	0	visual	134	size	-0.14407674592444522	-0.2246331365567393
2	4	right	0.383058399999754	False	5	0	visual	135	size	-0.14407674592444522	-0.2246331365567393
2	2	right	0.6067023333331844	True	5	0	visual	188	size	-0.14341596608930343	-0.3615087901197513
3	4	right	0.704564150000124	True	5	0	audio	132	size	-0.14407674592444522	-0.2246331365567393
3	4	left	0.828590300000087	False	5	0	audio	137	size	-0.07294348240083148	-0.3739531521015048
1	4	right	0.787437999999838	True	5	0	visual	138	size	-0.07294348240083148	-0.3739531521015048
3	2	right	0.824156899999707	False	5	0	audio	140	size	-0.5443747799702499	-0.42211294352131895
2	1	right	0.395853699999861	False	5	1	visual	1086	size	0.4496970149468583	-0.42753321924791976
4	4	left	0.7575379333335758	True	5	0	audio	486	size	-0.15111455770594656	0.17204629962199264
3	4	right	0.4923965333337037	True	5	0	audio	615	size	-0.15127755597808373	-0.03353784930833853
1	4	right	0.5808309333333453	True	5	0	visual	449	size	-0.1534429858174462	-0.4350209744993521
3	2	left	1.17350089999991	True	5	0	audio	141	size	-0.5443747799702499	-0.42211294352131895
3	4	right	0.767898966666658	True	5	0	audio	68	size	-0.15734587637904796	-0.656001141271365
2	2	right	0.68896900000027	True	5	0	visual	145	size	0.06990289494539312	-0.10676101556612315
1	2	left	0.56199050000032	True	5	0	visual	159	size	-0.2522032634313115	0.46124351771334204
4	2	left	0.589340699999866	False	5	0	audio	166	size	-0.014264665723437014	0.25585331095850083
4	2	right	0.855414499999824	True	5	0	audio	167	size	-0.014264665723437014	0.25585331095850083
2	4	left	0.6299095999997919	True	5	0	visual	469	size	-0.11871604440591395	-0.19645835165885608
3	1	left	0.8335763333334404	True	5	1	audio	321	size	0.4501611991447261	-0.38063431843618156
2	4	left	0.813059250000377	True	5	0	visual	109	size	-0.11824418660533298	0.5812060665372407
2	4	right	0.956211299999723	False	5	0	visual	91	size	-0.767031928919567	-0.4581412379133225
2	2	right	0.6555425999999897	True	5	0	visual	398	size	0.4077632749881386	-0.05203408444124841
1	3	left	0.5923402500002339	True	5	1	visual	979	size	0.4267666115971487	0.1902422769200468
1	1	right	0.6931329999999885	True	5	1	visual	354	size	-0.07114034987415786	0.3187780283832628
4	1	right	0.6802339499997745	True	5	1	audio	353	size	-0.07114034987415786	0.3187780283832628
3	4	right	0.767710849999958	True	5	0	audio	136	size	-0.07294348240083148	-0.3739531521015048
3	2	left	0.8354477333332401	True	5	0	audio	176	size	0.6456851827825311	0.043267311462604985
2	3	right	0.6623971500000605	True	5	1	visual	29	size	0.6414868918498032	-0.8091306120414724
3	3	right	0.633406100000002	True	5	1	audio	28	size	0.6414868918498032	-0.8091306120414724
1	3	left	0.4946325000000797	True	5	1	visual	556	size	0.6370749989197144	2.255246953803059
3	3	right	0.848015300000043	True	5	1	audio	7	size	0.3915457403818894	0.2893273615142573
2	3	right	0.710726499999964	True	5	1	visual	16	size	0.2195096994535905	0.499602052315771
2	3	right	0.871441199999936	True	5	1	visual	25	size	-0.2826886371958498	0.7602186443891722
1	3	left	0.855333299999984	True	5	1	visual	33	size	0.2521532505368296	0.038555024888263525
3	3	left	0.720058399999743	False	5	1	audio	36	size	0.07950804025153517	-0.4261899324830069
1	1	right	0.6242291333333013	True	5	1	visual	310	size	-0.10191543962172678	-0.15350185838150832
2	1	left	0.44186205000005396	True	5	1	visual	662	size	-0.10283139192696958	0.7980828004739257
4	1	right	0.616833300000053	True	5	1	audio	663	size	-0.10283139192696958	0.7980828004739257
2	3	right	0.649779899999885	True	5	1	visual	37	size	0.07950804025153517	-0.4261899324830069
1	3	left	0.670423200000187	True	5	1	visual	52	size	-0.6911412781780459	-0.7019931150076943
4	3	left	0.487824799999999	True	5	1	audio	59	size	0.6915901188738287	0.16498541532254973
1	4	left	0.661236999999801	False	5	0	visual	70	size	-0.15734587637904796	-0.656001141271365
3	4	right	0.739219600000069	True	5	0	audio	75	size	0.6611484967605225	0.5103178020358058
3	4	left	1.16320069999983	False	5	0	audio	81	size	-1.014910907364126	-1.1649996323326537
3	4	right	0.372630800000024	True	5	0	audio	82	size	-1.014910907364126	-1.1649996323326537
3	2	left	0.6518579333330004	True	5	0	audio	913	size	-0.11175765184559083	-0.6407893676795181
1	3	left	0.569161399999757	True	5	1	visual	774	size	-0.11281194379337522	1.24771587240244
1	4	left	0.822720500000287	False	5	0	visual	85	size	-0.12315316465613935	-0.3808177529526866
1	4	right	0.468368299999838	True	5	0	visual	87	size	-0.12315316465613935	-0.3808177529526866
2	4	left	0.604978500000016	True	5	0	visual	88	size	-0.767031928919567	-0.4581412379133225
4	4	left	1.51654050000025	True	5	0	audio	95	size	-0.4321946039639239	-0.0864124024020625
1	1	right	0.69656120000036	True	5	1	visual	348	size	1.0808965223270666	0.8302794725595858
1	3	left	0.7900758999999196	True	5	1	visual	20	size	-0.16331735651873144	0.37781261910312575
1	2	left	0.691226200000074	True	5	0	visual	179	size	0.6456851827825311	0.043267311462604985
1	3	left	0.6590012999999999	True	5	1	visual	49	size	0.4710592734026612	0.9658090563896762
2	3	right	0.407902033333509	True	5	1	visual	1017	size	0.47128685792208785	0.25782182996017994
3	1	left	1.0736382	True	5	1	audio	240	size	-0.5166765265412638	-0.5145227283946712
1	1	right	0.707535700000335	True	5	1	visual	241	size	0.27821172627719404	-0.1932886958564855
4	1	right	0.606565500000215	True	5	1	audio	245	size	-0.726756731436909	-0.28116295432850436
4	1	left	0.511454400000275	False	5	1	audio	247	size	-0.726756731436909	-0.28116295432850436
4	1	left	0.5951270999999	False	5	1	audio	252	size	0.15817225621599723	0.7088408241013116
4	1	right	0.520153099999789	True	5	1	audio	255	size	0.29452027030395467	0.01779182635369715
2	1	left	0.614802699999927	True	5	1	visual	261	size	-0.0011583093814010459	0.2621983875028681
3	1	left	0.402246599999671	True	5	1	audio	265	size	0.296524031633869	-0.63097063316776
4	1	left	0.537029699999948	False	5	1	audio	267	size	0.296524031633869	-0.63097063316776
1	1	right	0.874454899999819	True	5	1	visual	274	size	0.3872791619365159	-0.11776660987364741
4	1	left	0.603821900000185	False	5	1	audio	275	size	0.3872791619365159	-0.11776660987364741
3	2	left	0.9875389333333232	True	5	0	audio	385	size	-0.2234942794721959	-1.1235345863739763
3	1	left	0.606260600000041	True	5	1	audio	288	size	0.2917460249486564	-0.11702698684446186
2	4	left	0.6265041500000734	True	5	0	visual	640	size	-0.22479850066339624	-0.4418173767479824
4	4	left	0.57834825000009	True	5	0	audio	639	size	-0.22479850066339624	-0.4418173767479824
3	1	left	0.75025740000001	True	5	1	audio	293	size	-0.3939131386893804	-0.13464992569924442
1	1	right	0.461666050000076	True	5	1	visual	659	size	-0.2267759616292455	0.331802853025822
4	1	right	0.7664577999994455	True	5	1	audio	658	size	-0.2267759616292455	0.331802853025822
3	1	left	0.77464719999989	True	5	1	audio	301	size	0.23411171190708757	0.6942024332367832
3	4	right	0.921005350000088	True	5	0	audio	1126	size	-0.22983048884743357	-0.052317124026425826
2	3	right	0.5465582500000895	True	5	1	visual	799	size	-0.23214695444376687	1.1436647631373251
4	1	right	0.457723500000156	True	5	1	audio	309	size	-0.10191543962172678	-0.15350185838150832
4	1	right	0.89874299999974	True	5	1	audio	315	size	0.3670975348066666	0.8881632348980737
2	1	left	0.712186100000054	True	5	1	visual	322	size	0.4501611991447261	-0.38063431843618156
3	1	left	0.603752500000155	True	5	1	audio	329	size	-0.28351179480388433	0.19649591170087027
4	1	right	1.05238120000013	True	5	1	audio	334	size	0.32585439528904153	0.5666721016044087
2	1	left	0.757466500000191	True	5	1	visual	340	size	-0.24678555397375646	-0.006927954270601028
1	1	right	0.576210300000184	True	5	1	visual	230	size	-0.28673657760341653	0.1336569835987298
3	3	right	0.761426349999738	True	5	1	audio	21	size	-0.16331735651873144	0.37781261910312575
4	4	left	0.5713004999997795	True	5	0	audio	1153	size	-0.20022945019633553	-0.40154729671366024
4	3	left	0.6509524000000511	True	5	1	audio	48	size	0.4710592734026612	0.9658090563896762
4	4	left	0.9219765749999179	True	5	0	audio	493	size	-0.16481734799311368	-0.1279551276808154
3	2	right	0.637150200000178	False	5	0	audio	180	size	-0.04332526263021469	-0.27219501851441336
3	2	left	0.940408200000093	True	5	0	audio	182	size	-0.04332526263021469	-0.27219501851441336
3	2	right	0.796867900000052	False	5	0	audio	185	size	-0.3968419947528504	0.00848295742852391
3	3	right	0.4987191000000165	True	5	1	audio	515	size	0.45375715674688144	-0.23114649575138185
2	3	right	0.4561245499999135	True	5	1	visual	517	size	0.45375715674688144	-0.23114649575138185
2	2	right	0.7761848000001615	True	5	0	visual	358	size	-0.1720424472058414	-0.040373634972460826
4	2	right	0.767032200000358	True	5	0	audio	187	size	-0.3968419947528504	0.00848295742852391
1	4	right	0.42386054999997247	True	5	0	visual	1141	size	-0.17669322754565053	-0.0832671489769489
3	4	right	0.8737347000001155	True	5	0	audio	1142	size	-0.17669322754565053	-0.0832671489769489
4	2	right	1.0004869000004	True	5	0	audio	189	size	-0.14341596608930343	-0.3615087901197513
4	2	right	0.978367700000035	True	5	0	audio	192	size	-0.3271764566304797	0.017167117584053704
3	4	right	0.7649000333331065	True	5	0	audio	1121	size	0.4590048641946275	0.06907118430504025
4	2	left	0.817272299999786	False	5	0	audio	195	size	-0.3271764566304797	0.017167117584053704
2	2	left	0.637570399999731	False	5	0	visual	196	size	0.32491135707181296	-1.1279806245668942
1	2	left	0.643646699999863	True	5	0	visual	197	size	0.32491135707181296	-1.1279806245668942
2	1	left	0.599474949999831	True	5	1	visual	279	size	-0.18333763978443118	-0.1834962852096269
3	1	left	0.5456614500001256	True	5	1	audio	277	size	-0.18333763978443118	-0.1834962852096269
3	2	left	0.963438499999938	True	5	0	audio	201	size	0.5898494345475432	0.3865913883133028
4	2	right	0.890529199999946	True	5	0	audio	204	size	0.2116887286525836	-0.3601482102373222
3	2	right	0.661947300000065	False	5	0	audio	206	size	0.2116887286525836	-0.3601482102373222
4	2	right	0.492897099999936	True	5	0	audio	212	size	-0.1720424472058414	-0.040373634972460826
3	1	left	0.517605399999866	True	5	1	audio	214	size	-0.6376915859262452	-0.37934347430534476
2	1	left	0.491063199999644	True	5	1	visual	219	size	0.22401351711838077	-0.1703241377391051
2	1	left	0.573347100000319	True	5	1	visual	224	size	0.03537550643143072	1.198868406179428
2	1	left	0.5639067000006435	True	5	1	visual	695	size	-0.18950845200104016	0.2830577759451838
3	1	left	0.8124229499999295	True	5	1	audio	694	size	-0.18950845200104016	0.2830577759451838
4	1	left	0.692628699999659	False	5	1	audio	225	size	1.2493331396413967	0.3373397928445866
1	1	right	0.67537349999975	True	5	1	visual	226	size	1.2493331396413967	0.3373397928445866
1	4	right	0.5302538999994795	True	5	0	visual	1155	size	-0.20022945019633553	-0.40154729671366024
1	4	left	0.900694799999656	False	5	0	visual	574	size	0.3416293436427058	0.5947172488343864
2	1	left	0.6591518000000176	True	5	1	visual	330	size	-0.28351179480388433	0.19649591170087027
2	2	right	0.620789999999943	True	5	0	visual	184	size	-0.3968419947528504	0.00848295742852391
2	2	right	0.702139699999861	True	5	0	visual	829	size	-1.4707355494856449	-1.2109933432316664
1	2	left	0.641883700000108	True	5	0	visual	834	size	0.5992389575511567	-0.43950540196596033
2	2	right	0.551901499999985	True	5	0	visual	837	size	0.6357251967419257	0.0750740345554225
4	2	left	0.493681900000411	False	5	0	audio	838	size	0.6357251967419257	0.0750740345554225
1	2	right	0.409501600000112	False	5	0	visual	839	size	0.6357251967419257	0.0750740345554225
3	2	left	0.929370699999708	True	5	0	audio	840	size	0.6357251967419257	0.0750740345554225
3	2	left	1.31961929999943	True	5	0	audio	842	size	0.7086124594061836	-0.7238142114011527
4	2	left	0.9672300000002	False	5	0	audio	845	size	0.2077173129246559	-0.2079620661311469
2	2	right	0.912711400000262	True	5	0	visual	847	size	0.2077173129246559	-0.2079620661311469
4	2	right	1.12153470000067	True	5	0	audio	859	size	-0.4449153272516645	0.39060469868368947
3	2	right	0.553312899999582	False	5	0	audio	862	size	-0.3528684521647269	0.6305070888241464
3	2	left	0.483951599999273	True	5	0	audio	867	size	-0.590486522202358	-0.18234575371941864
1	2	left	0.608564899999692	True	5	0	visual	869	size	-0.45546380296923805	-0.14079423773247246
2	2	left	0.53951860000052	False	5	0	visual	870	size	-0.45546380296923805	-0.14079423773247246
1	2	left	0.912106900000254	True	5	0	visual	826	size	0.9246099555489368	0.021858754068315056
4	2	right	0.718751000000339	True	5	0	audio	871	size	-0.45546380296923805	-0.14079423773247246
4	2	left	0.727059799999552	False	5	0	audio	875	size	-2.441395767839332	-0.6372596264895366
2	2	right	0.591219299999466	True	5	0	visual	878	size	0.40271614756247287	0.8081144905947181
2	2	right	0.529566299999715	True	5	0	visual	883	size	-0.06261578505117182	-0.8816636382695159
3	2	left	0.681456299999809	True	5	0	audio	885	size	0.7205454948655481	-0.5093166320297166
3	2	right	0.468233999999939	False	5	0	audio	891	size	0.05685423129451425	0.3193442660944823
4	2	left	1.04636070000015	False	5	0	audio	895	size	0.6167387207971039	0.44695790647193745
3	2	left	0.827775700000529	True	5	0	audio	896	size	0.6167387207971039	0.44695790647193745
2	2	right	0.489952599999924	True	5	0	visual	902	size	0.7186855804709186	0.5648994877621986
4	2	left	1.47400310000012	False	5	0	audio	909	size	-2.223979899397653	-1.618638945552584
4	2	right	0.436319899999944	True	5	0	audio	911	size	-2.223979899397653	-1.618638945552584
3	2	right	0.356845000000249	False	5	0	audio	916	size	-0.11175765184559083	-0.6407893676795181
4	2	right	0.568342100000336	True	5	0	audio	917	size	-0.42138675514842927	-0.06331701496103027
3	2	right	0.380120599999827	False	5	0	audio	918	size	-0.42138675514842927	-0.06331701496103027
4	2	left	0.892845500000476	False	5	0	audio	922	size	0.14929564314356353	-0.4076971176471103
3	2	right	0.515534799999841	False	5	0	audio	872	size	-0.45546380296923805	-0.14079423773247246
3	2	left	0.894490200000291	True	5	0	audio	924	size	0.14929564314356353	-0.4076971176471103
2	2	right	0.6561827000005	True	5	0	visual	821	size	-1.37399382235711	-0.1477227836170436
2	2	right	0.54628589999993	True	5	0	visual	817	size	-0.8296283506488266	-1.4729407270095711
3	2	left	0.7236764000002344	True	5	0	audio	830	size	-1.4707355494856449	-1.2109933432316664
2	3	right	0.679653400000007	True	5	1	visual	989	size	0.6354308922786632	-0.1356742154117657
1	4	right	0.5806097666663844	True	5	0	visual	608	size	-1.956050516338267	0.012447406431743857
4	3	left	0.538195600000108	True	5	1	audio	732	size	-0.872543433005916	-0.47024928720180786
2	2	right	0.5530496000001225	True	5	0	visual	910	size	-2.223979899397653	-1.618638945552584
1	2	left	0.6543349333329994	True	5	0	visual	873	size	-2.441395767839332	-0.6372596264895366
4	3	left	0.478803199999675	True	5	1	audio	735	size	-0.6453394529683627	-1.423781993828288
1	3	left	0.612209700000676	True	5	1	visual	744	size	1.2398490016678578	-0.14644295066363533
4	3	left	0.39382839999962	True	5	1	audio	746	size	0.3000267258159575	1.4974369413868218
3	3	right	0.665128999999979	True	5	1	audio	750	size	0.26495338928287515	0.39570597276579156
3	3	left	0.556229300000268	False	5	1	audio	752	size	0.26495338928287515	0.39570597276579156
1	3	left	0.562608600000203	True	5	1	visual	756	size	-0.8673401593325556	-0.9006134283168264
3	3	left	0.555000899999868	False	5	1	audio	757	size	-0.8673401593325556	-0.9006134283168264
1	3	left	0.672958499999368	True	5	1	visual	766	size	-0.37699919671219295	0.7283573849275066
4	2	left	0.372694800000318	False	5	0	audio	820	size	-0.8296283506488266	-1.4729407270095711
1	3	right	0.735060599999997	False	5	1	visual	768	size	-0.37699919671219295	0.7283573849275066
1	3	left	0.467318900000464	True	5	1	visual	773	size	-0.2575117777992208	1.1216060962983412
2	3	left	0.449548900000082	False	5	1	visual	775	size	-0.11281194379337522	1.24771587240244
3	3	right	0.688251800000216	True	5	1	audio	777	size	-0.11281194379337522	1.24771587240244
3	3	right	0.427496999999676	True	5	1	audio	779	size	0.03467047287913305	0.10566004803821263
2	3	left	0.41523639999923	False	5	1	visual	781	size	0.03467047287913305	0.10566004803821263
1	3	left	0.498641600000155	True	5	1	visual	784	size	0.2693446169069056	0.04360008415686628
4	3	left	0.951585499999965	True	5	1	audio	788	size	-0.43822193864114684	0.02240876050332241
4	3	left	0.372245100000328	True	5	1	audio	798	size	-0.23214695444376687	1.1436647631373251
3	3	left	0.796985300000415	False	5	1	audio	801	size	-0.23214695444376687	1.1436647631373251
4	2	left	1.33297250000032	False	5	0	audio	804	size	-0.03148886093938537	-0.13002999296856124
3	2	right	0.667393300000185	False	5	0	audio	807	size	0.29646246747306915	0.21160588867617866
3	2	left	0.425462000000152	True	5	0	audio	808	size	0.29646246747306915	0.21160588867617866
3	2	left	0.594913099999758	True	5	0	audio	810	size	-0.5724221875616201	-0.5209925568529555
4	2	right	0.894882399999915	True	5	0	audio	816	size	-0.3351012157334735	-0.7965486813367779
2	3	left	0.566963899999791	False	5	1	visual	770	size	-0.2575117777992208	1.1216060962983412
4	4	left	0.6533223333335614	True	5	0	audio	458	size	-1.4409840003153076	-1.0164152917038196
2	2	right	0.600648899999214	True	5	0	visual	925	size	0.4912306803632131	0.7292563376299939
2	2	right	0.563393600000381	True	5	0	visual	929	size	-0.5165329926332693	-0.15167116977414324
2	1	left	0.574717800000144	True	5	1	visual	1026	size	0.33919215300580985	-0.36436578009756965
3	1	right	0.817257299999255	False	5	1	audio	1027	size	0.33919215300580985	-0.36436578009756965
2	1	left	0.834245600000031	True	5	1	visual	1037	size	0.2863855740894937	-0.13342929093401257
2	1	right	0.444062400000803	False	5	1	visual	1040	size	0.2863855740894937	-0.13342929093401257
4	1	left	0.640636099999938	False	5	1	audio	1041	size	-0.04977442564859902	0.13804881787293272
4	1	right	0.589245899999696	True	5	1	audio	1044	size	-0.04977442564859902	0.13804881787293272
2	1	left	0.650580099999388	True	5	1	visual	1050	size	0.10999322916378673	-0.3321009570673173
4	1	left	0.622085700000753	False	5	1	audio	1055	size	0.9683049561667254	0.6847457062321494
4	1	right	0.765158600000177	True	5	1	audio	1060	size	0.2056122228922449	-0.2418079446562258
3	1	right	0.548802100000103	False	5	1	audio	1071	size	1.55279437549602	0.6892066262039388
3	1	left	0.368141500000092	True	5	1	audio	1072	size	1.55279437549602	0.6892066262039388
4	1	right	0.307745799999793	True	5	1	audio	1085	size	0.4496970149468583	-0.42753321924791976
2	1	left	0.645786399999452	True	5	1	visual	1088	size	0.4496970149468583	-0.42753321924791976
3	4	right	0.54790150000008	True	5	0	audio	1094	size	-0.7364638571563976	-0.021389828183325688
4	1	left	0.52008399999977	False	5	1	audio	1024	size	-0.04357780729213953	-0.17817280904892419
4	4	right	0.600666599999386	False	5	0	audio	1108	size	-0.6149817789849565	-0.4305066203985527
2	4	right	0.533308000000034	False	5	0	visual	1111	size	-0.5375043474291447	0.08693994073145944
2	4	right	0.351701999999932	False	5	0	visual	1118	size	0.25555819324421414	-0.1600134133228096
3	4	right	0.774136199999703	True	5	0	audio	1119	size	0.25555819324421414	-0.1600134133228096
2	4	left	0.705809099999897	True	5	0	visual	1124	size	0.4590048641946275	0.06907118430504025
4	4	right	0.400230100000044	False	5	0	audio	1125	size	-0.22983048884743357	-0.052317124026425826
1	4	right	0.550902499999211	True	5	0	visual	1127	size	-0.22983048884743357	-0.052317124026425826
2	4	left	0.58274160000019	True	5	0	visual	1130	size	0.37082088607909547	-0.18615282629720561
1	4	left	0.734892299999956	False	5	0	visual	1136	size	-0.5378623296187	0.21940961520490193
4	4	right	0.68143069999951	False	5	0	audio	1138	size	-0.46778063892844046	-1.1182942288621147
4	4	left	0.597544700000071	True	5	0	audio	1139	size	-0.46778063892844046	-1.1182942288621147
2	4	left	0.538876500000697	True	5	0	visual	1145	size	0.11029270788430157	0.08478692504454144
4	4	left	0.50181640000028	True	5	0	audio	1150	size	-0.3829368224143543	-0.39251719106396377
3	4	right	0.868138100000579	True	5	0	audio	1160	size	-0.26597711812627256	0.09454888714120319
1	4	right	0.831842499999766	True	5	0	visual	1166	size	0.027492958012017565	-0.9222982401270547
3	4	right	0.551814200000081	True	5	0	audio	1109	size	-0.5375043474291447	0.08693994073145944
2	2	left	0.483652500000062	False	5	0	visual	927	size	0.4912306803632131	0.7292563376299939
3	1	left	0.669191200000569	True	5	1	audio	1022	size	-0.04357780729213953	-0.17817280904892419
2	3	right	0.478206600000703	True	5	1	visual	1013	size	0.20975319395766967	0.7495308925049577
3	2	right	0.762450300000637	False	5	0	audio	932	size	-0.5165329926332693	-0.15167116977414324
2	2	right	0.608735400000114	True	5	0	visual	936	size	-0.12515023548693902	-0.557405506828428
2	2	left	0.34085800000048	False	5	0	visual	939	size	-1.0143198916288312	-0.787007513721997
3	2	right	0.932419199999458	False	5	0	audio	940	size	-1.0143198916288312	-0.787007513721997
3	2	left	0.957073399999899	True	5	0	audio	942	size	-1.2900067491516936	0.8077445657187519
3	2	left	0.355164900000091	True	5	0	audio	945	size	-1.3432960512310093	-0.2875794174453301
1	2	right	0.34475669999938	False	5	0	visual	949	size	-0.7364638571563976	-0.021389828183325688
1	3	left	0.667204299999867	True	5	1	visual	950	size	-0.6118845226388545	0.31014262929234077
2	3	right	0.51483989999997	True	5	1	visual	953	size	0.051919467215121806	0.29356691302740245
2	3	left	0.374259500000335	False	5	1	visual	958	size	0.04759081721173114	0.4249901017556031
4	3	right	0.607845600000473	False	5	1	audio	959	size	0.04759081721173114	0.4249901017556031
2	3	right	0.437734299999647	True	5	1	visual	962	size	0.2356256815811193	0.9144561672311076
1	3	right	0.529918799999905	False	5	1	visual	963	size	0.2356256815811193	0.9144561672311076
1	3	left	0.439473000000362	True	5	1	visual	966	size	0.5067551240060101	0.20033416307490637
4	3	left	0.565440299999864	True	5	1	audio	1018	size	0.47128685792208785	0.25782182996017994
1	3	right	0.644114799999443	False	5	1	visual	968	size	0.5067551240060101	0.20033416307490637
1	3	right	0.378848500000458	False	5	1	visual	970	size	0.2134555714407076	0.017764546233933753
3	3	right	0.576724800000193	True	5	1	audio	973	size	0.5218006368385227	0.9315965850651137
3	3	left	0.801500300000043	False	5	1	audio	975	size	0.5218006368385227	0.9315965850651137
3	3	left	0.828485199999704	False	5	1	audio	977	size	0.4267666115971487	0.1902422769200468
3	3	right	0.637384000000566	True	5	1	audio	978	size	0.4267666115971487	0.1902422769200468
4	3	right	0.583314299999984	False	5	1	audio	981	size	-0.3926402970111784	0.18619135668501113
4	3	left	0.500986799999737	True	5	1	audio	982	size	-0.3926402970111784	0.18619135668501113
4	3	left	0.593371599999955	True	5	1	audio	990	size	0.6354308922786632	-0.1356742154117657
2	3	left	0.400466099999903	False	5	1	visual	992	size	0.6354308922786632	-0.1356742154117657
3	3	right	0.570442400000502	True	5	1	audio	998	size	0.024290335461834678	-0.9033326022212834
3	3	right	0.514954899999793	True	5	1	audio	1002	size	-0.3433185594805592	0.06110784086432921
1	3	right	0.458336100000452	False	5	1	visual	1004	size	-0.3433185594805592	0.06110784086432921
2	3	right	0.756493599999885	True	5	1	visual	1008	size	0.8950475829195957	0.014107817847884896
4	3	left	0.722223599999779	True	5	1	audio	1011	size	-0.6077692269905152	0.49386567642336304
3	3	left	0.997371400000702	False	5	1	audio	969	size	0.2134555714407076	0.017764546233933753
4	2	right	0.516782800000025	True	5	0	audio	822	size	-1.37399382235711	-0.1477227836170436
1	3	left	0.777802100000372	True	5	1	visual	728	size	0.8950188508929935	-0.08329011125258104
1	1	right	0.595797400000265	True	5	1	visual	724	size	0.40297970998557986	0.6107780325570838
3	4	right	0.582729566666482	True	5	0	audio	1133	size	-0.5378623296187	0.21940961520490193
2	2	right	0.6676915499999725	True	5	0	visual	142	size	-0.5443747799702499	-0.42211294352131895
1	1	right	0.453975700000228	True	5	1	visual	1046	size	0.5933330681333505	0.9514563524924423
1	1	right	0.6454624500001955	True	5	1	visual	1030	size	-0.5584209696141661	-0.7553907761227735
3	1	left	0.5002066499996545	True	5	1	audio	1029	size	-0.5584209696141661	-0.7553907761227735
2	4	left	0.631151999999929	True	5	0	visual	634	size	-0.24687550754884335	-0.29640787437402466
4	4	right	0.579059300000154	False	5	0	audio	635	size	0.7005445165558953	-0.1695904063159089
1	2	left	0.8626883500000975	True	5	0	visual	168	size	-0.5671459134328916	-0.6529500036099859
4	2	right	0.8856978500000401	True	5	0	audio	169	size	-0.5671459134328916	-0.6529500036099859
3	3	right	0.70294130000002	True	5	1	audio	994	size	-0.5676946716254092	-1.0275066880750883
4	3	right	0.4289361999999525	False	5	1	audio	993	size	-0.5676946716254092	-1.0275066880750883
1	2	left	0.4616632666669223	True	5	0	visual	809	size	-0.5724221875616201	-0.5209925568529555
2	4	left	1.02372970000033	True	5	0	visual	637	size	0.7005445165558953	-0.1695904063159089
2	4	left	0.7820401000003585	True	5	0	visual	429	size	-0.5802030991151056	-0.18699015168655897
1	4	right	0.640338749999955	True	5	0	visual	1110	size	-0.5375043474291447	0.08693994073145944
4	4	left	0.743794699999853	True	5	0	audio	430	size	-0.5802030991151056	-0.18699015168655897
2	4	left	0.5965333999999984	True	5	0	visual	112	size	-0.5963780156552535	0.20973234927886114
3	4	right	0.3816224499998955	True	5	0	audio	113	size	-0.5963780156552535	0.20973234927886114
1	1	right	0.713624900000468	True	5	1	visual	649	size	0.04882533063229999	0.40062513622132373
4	1	right	0.924127300000691	True	5	1	audio	652	size	1.414383672256521	1.1677357001935036
2	2	right	0.5050737749999142	True	5	0	visual	377	size	-0.6029497489262374	-0.6372790384636745
4	4	left	0.983887750000123	True	5	0	audio	588	size	-0.6045155587439339	-0.019244540879298166
2	3	right	0.43299123333326867	True	5	1	visual	1009	size	-0.6077692269905152	0.49386567642336304
3	3	right	0.44267326666643697	True	5	1	audio	802	size	-0.6118845226388545	0.31014262929234077
2	4	left	0.6066616333334124	True	5	0	visual	1105	size	-0.6149817789849565	-0.4305066203985527
3	2	left	0.4246663999999023	True	5	0	audio	833	size	0.5992389575511567	-0.43950540196596033
1	1	right	0.53084250000029	True	5	1	visual	656	size	1.5675171385292668	1.5711371790797357
2	1	left	0.5455802666665477	True	5	1	visual	213	size	-0.6376915859262452	-0.37934347430534476
2	3	right	0.457295066666726	True	5	1	visual	734	size	-0.6453394529683627	-1.423781993828288
1	1	right	0.370891499999743	True	5	1	visual	674	size	0.3516430592541045	0.756307145825732
2	2	right	0.6537577333335021	True	5	0	visual	865	size	-0.590486522202358	-0.18234575371941864
1	3	left	0.7390069666668463	True	5	1	visual	527	size	-0.6638023959956326	-0.9299967430918785
1	4	left	0.661617599999772	False	5	0	visual	633	size	-0.24687550754884335	-0.29640787437402466
2	4	left	0.656133100000261	True	5	0	visual	630	size	0.9838117530577799	-0.09716563700547187
1	4	right	0.731217699999434	True	5	0	visual	579	size	0.7141160809094186	0.6332772544812207
4	4	right	0.671994799999993	False	5	0	audio	580	size	0.7141160809094186	0.6332772544812207
2	4	left	0.51573449999978	True	5	0	visual	587	size	-0.6045155587439339	-0.019244540879298166
1	4	left	0.362946100000045	False	5	0	visual	589	size	-0.6045155587439339	-0.019244540879298166
1	4	right	0.571869000000333	True	5	0	visual	594	size	0.5136345869885691	-0.10024385866173269
2	2	right	0.5942913999999745	True	5	0	visual	414	size	0.5592452061019024	1.1908332365108105
2	2	right	0.383113200000025	True	5	0	visual	919	size	-0.42138675514842927	-0.06331701496103027
4	4	left	1.07658749999973	True	5	0	audio	600	size	-0.8657310760137038	1.0600828297910128
2	4	right	0.619771599999694	False	5	0	visual	601	size	-0.8657310760137038	1.0600828297910128
2	4	left	0.5879137333333043	True	5	0	visual	92	size	-0.4321946039639239	-0.0864124024020625
2	3	right	0.5413028000002666	True	5	1	visual	786	size	-0.43822193864114684	0.02240876050332241
4	4	left	0.706153524999877	True	5	0	audio	104	size	-0.44315042171551305	-0.04112463495766372
2	2	right	0.510141966666803	True	5	0	visual	857	size	-0.4449153272516645	0.39060469868368947
3	4	right	0.746074600000611	True	5	0	audio	605	size	0.013837155702549397	-0.4563826944138467
4	1	right	0.5086965000000421	True	5	1	audio	1045	size	0.5933330681333505	0.9514563524924423
4	1	right	0.6116116666668557	True	5	1	audio	702	size	-0.45547303944760126	0.134976561357738
1	1	right	0.6183581499999491	True	5	1	visual	290	size	0.5750018140818519	-0.1837106932812838
2	4	left	0.7464457000000945	True	5	0	visual	1137	size	-0.46778063892844046	-1.1182942288621147
1	2	left	0.469173449999971	True	5	0	visual	418	size	0.5764707360970599	0.3522815267939725
3	4	right	0.483472300000358	True	5	0	audio	607	size	-1.956050516338267	0.012447406431743857
2	4	left	0.828259799999614	True	5	0	visual	618	size	-0.15127755597808373	-0.03353784930833853
3	3	right	0.5556194500004494	True	5	1	audio	564	size	0.5833798878358665	0.38856898801826906
4	4	left	0.611044674999903	True	5	0	audio	575	size	-0.4974734462425763	0.238057477765252
2	3	right	0.5234724500000995	True	5	1	visual	563	size	0.5833798878358665	0.38856898801826906
2	2	right	0.7373857333333653	True	5	0	visual	200	size	0.5898494345475432	0.3865913883133028
4	4	left	0.429665700000442	True	5	0	audio	619	size	-0.124099148001349	-0.4092017680387915
3	2	left	0.8091736999999739	True	5	0	audio	930	size	-0.5165329926332693	-0.15167116977414324
1	1	right	0.8251207666668657	True	5	1	visual	237	size	-0.5166765265412638	-0.5145227283946712
2	3	right	0.6174003000000996	True	5	1	visual	544	size	-0.5167755527772536	-0.34838106723271217
3	3	right	0.6308704000002765	True	5	1	audio	543	size	-0.5167755527772536	-0.34838106723271217
3	1	left	0.615906850000101	True	5	1	audio	289	size	0.5750018140818519	-0.1837106932812838
1	4	right	0.5770032499999616	True	5	0	visual	474	size	-0.6642990158367627	-0.5954851958555413
4	4	left	0.8335499999998319	True	5	0	audio	473	size	-0.6642990158367627	-0.5954851958555413
4	1	left	0.369316299999809	False	5	1	audio	675	size	0.3516430592541045	0.756307145825732
4	4	left	0.6969168499999795	True	5	0	audio	1113	size	-0.8907933206064311	-0.6527504451049129
1	2	left	0.571766833333489	True	5	0	visual	422	size	-0.8944571703256642	0.051931858177666185
2	2	right	0.40139670000007754	True	5	0	visual	898	size	-0.8956309834795024	-0.927873929447982
3	2	left	0.397849699999824	True	5	0	audio	897	size	-0.8956309834795024	-0.927873929447982
3	1	right	0.435658299999886	False	5	1	audio	703	size	-0.45547303944760126	0.134976561357738
2	3	right	0.5734342000000655	True	5	1	visual	791	size	-0.9060349479871976	-1.318324445426526
3	3	right	0.7691703499995131	True	5	1	audio	790	size	-0.9060349479871976	-1.318324445426526
4	1	right	0.6476287000000416	True	5	1	audio	682	size	0.6213694067153123	0.7840278050066115
1	1	right	0.6077212500003955	True	5	1	visual	683	size	0.6213694067153123	0.7840278050066115
4	1	right	0.5979945333335004	True	5	1	audio	341	size	0.621853285921743	0.40381344600659913
3	1	left	0.8239724999994	True	5	1	audio	707	size	0.6280485209199841	0.6088926752617319
1	2	left	0.5177290000005995	True	5	0	visual	850	size	-0.9894457009939747	-0.7748161082001743
4	2	right	0.9333586000002465	True	5	0	audio	849	size	-0.9894457009939747	-0.7748161082001743
3	2	left	0.8978089500001261	True	5	0	audio	937	size	-1.0143198916288312	-0.787007513721997
2	4	left	0.749664649999885	True	5	0	visual	1114	size	-0.8907933206064311	-0.6527504451049129
1	4	right	0.6264060999999406	True	5	0	visual	80	size	-1.014910907364126	-1.1649996323326537
1	1	left	0.450333699999646	False	5	1	visual	713	size	0.2022297124624276	0.8947617367570981
1	1	right	0.550394199999573	True	5	1	visual	714	size	1.4103189662764968	1.0932838869426953
3	4	right	0.9369039250000245	True	5	0	audio	623	size	-1.0471478158063339	-1.22368093381179
2	1	left	0.6335358333335536	True	5	1	visual	706	size	0.6280485209199841	0.6088926752617319
4	4	left	0.5925466250000683	True	5	0	audio	441	size	-1.1337147368758047	-1.4405230420101138
4	1	right	0.630748499999754	True	5	1	audio	721	size	0.6297309010062696	-0.11541476800150491
2	1	left	0.5694015000002159	True	5	1	visual	718	size	0.6297309010062696	-0.11541476800150491
3	1	right	0.599786899999344	False	5	1	audio	722	size	0.40297970998557986	0.6107780325570838
2	2	right	0.5970007500000065	True	5	0	visual	152	size	-1.2063724791143748	-1.0072670146180562
4	2	right	0.4188493500003005	True	5	0	audio	154	size	-1.2063724791143748	-1.0072670146180562
2	4	left	0.5562946749998897	True	5	0	visual	453	size	-1.285190396606977	-1.2501203267291077
1	2	left	0.522246199999851	True	5	0	visual	941	size	-1.2900067491516936	0.8077445657187519
3	4	right	0.7007545333332607	True	5	0	audio	481	size	-1.30249109923579	-0.34662466997523234
1	2	left	0.366470700000112	True	5	0	visual	946	size	-1.3432960512310093	-0.2875794174453301
2	1	left	0.666005499999301	True	5	1	visual	712	size	0.2022297124624276	0.8947617367570981
4	1	right	0.353814799999782	True	5	1	audio	698	size	0.7937820278129024	0.8772299590974174
2	3	right	0.40380956666649565	True	5	1	visual	730	size	-0.872543433005916	-0.47024928720180786
3	3	right	0.5622147999997651	True	5	1	audio	754	size	-0.8673401593325556	-0.9006134283168264
2	1	right	0.329882699999871	False	5	1	visual	676	size	0.3516430592541045	0.756307145825732
4	2	right	0.5235532250003415	True	5	0	audio	853	size	-0.6676666367533448	-0.8062392066102114
3	1	left	0.917110600000342	True	5	1	audio	677	size	0.3516430592541045	0.756307145825732
2	2	right	0.74423610000008	True	5	0	visual	172	size	-0.6841591836547425	-0.7969525691766637
4	2	right	0.94280354999978	True	5	0	audio	173	size	-0.6841591836547425	-0.7969525691766637
4	3	left	0.6938604666667437	True	5	1	audio	53	size	-0.6911412781780459	-0.7019931150076943
4	2	right	0.886324300000069	True	5	0	audio	405	size	-0.6976888480352507	-0.8265641659631381
2	4	left	0.788446349999958	True	5	0	visual	1099	size	-0.6987398641923372	-0.5823748353381434
3	4	right	0.64325529999951	True	5	0	audio	1097	size	-0.6987398641923372	-0.5823748353381434
4	1	right	0.65172050000001	True	5	1	audio	678	size	0.8765013156685414	0.19316405318061966
4	1	left	0.506142300000647	False	5	1	audio	681	size	0.8765013156685414	0.19316405318061966
2	4	left	0.698772299999973	True	5	0	visual	76	size	-0.7130344033806225	-0.8389934481415285
4	4	left	0.5915379000000485	True	5	0	audio	78	size	-0.7130344033806225	-0.8389934481415285
2	1	left	0.666728400000238	True	5	1	visual	246	size	-0.726756731436909	-0.28116295432850436
1	4	right	0.521565500000179	True	5	0	visual	1095	size	-0.7364638571563976	-0.021389828183325688
2	1	left	0.468553299999257	True	5	1	visual	686	size	0.002801857702312345	-0.0355349227631416
1	1	right	0.667556899999909	True	5	1	visual	690	size	-0.05456278829906201	0.5060128502966024
1	4	right	0.5157857999997755	True	5	0	visual	599	size	-0.8657310760137038	1.0600828297910128
4	1	right	0.3843867750001665	True	5	1	audio	1033	size	-0.8557334414433589	0.4069140458444408
4	4	left	0.583106750000297	True	5	0	audio	596	size	-0.8311077244016043	-1.4146217835816985
1	4	right	0.589092300000175	True	5	0	visual	595	size	-0.8311077244016043	-1.4146217835816985
4	2	right	0.5873163500004925	True	5	0	audio	818	size	-0.8296283506488266	-1.4729407270095711
2	2	right	0.556846349999887	True	5	0	visual	893	size	0.6167387207971039	0.44695790647193745
2	1	left	0.6925915666667303	True	5	1	visual	294	size	-0.3939131386893804	-0.13464992569924442
3	3	right	0.6075255000000654	True	5	1	audio	62	size	-0.8076832237022038	-0.2815412315014249
3	2	left	1.0728132000001551	True	5	0	audio	409	size	-0.7887838025398185	-0.14735747275571343
1	2	left	0.648191549999865	True	5	0	visual	410	size	-0.7887838025398185	-0.14735747275571343
1	4	right	0.689289749999944	True	5	0	visual	97	size	-0.7831830897747898	-0.39659119078207067
3	4	right	0.573977300000024	True	5	0	audio	446	size	-0.7741360659560261	0.5514889773698254
1	4	right	0.6424126000001711	True	5	0	visual	445	size	-0.7741360659560261	0.5514889773698254
3	4	right	0.8287086000000274	True	5	0	audio	89	size	-0.767031928919567	-0.4581412379133225
2	3	right	0.5038965999999615	True	5	1	visual	60	size	-0.8076832237022038	-0.2815412315014249
4	4	left	1.14925729999959	True	5	0	audio	614	size	0.844244051108776	0.23103675296046783
2	4	left	0.6296308000000863	True	5	0	visual	1157	size	-0.26597711812627256	0.09454888714120319
4	2	right	0.660308233333429	True	5	0	audio	369	size	0.7282188104058375	-0.17835716351737385
3	2	left	1.1853786500000725	True	5	0	audio	373	size	0.33399015592018877	0.4059081332989697
4	3	left	0.7372285500000545	True	5	1	audio	758	size	0.7843584207445655	0.37584753591605624
1	1	right	0.45580764999931445	True	5	1	visual	1069	size	1.55279437549602	0.6892066262039388
4	1	right	0.566974766666438	True	5	1	audio	654	size	1.5675171385292668	1.5711371790797357
2	4	left	0.6587560666666831	True	5	0	visual	647	size	-0.03148886093938537	-0.13002999296856124
4	4	left	0.604343699999845	True	5	0	audio	120	size	-0.03132203983908377	-0.4624370835982287
2	1	left	0.518480500000123	True	5	1	visual	283	size	0.7484262188356307	0.16255459235207126
4	3	left	0.669286333333427	True	5	1	audio	531	size	1.083250402980941	0.06247009879575116
2	2	right	0.7034524500002135	True	5	0	visual	374	size	0.33399015592018877	0.4059081332989697
3	1	left	0.7255132333331556	True	5	1	audio	242	size	0.27821172627719404	-0.1932886958564855
3	1	right	0.603911350000317	False	5	1	audio	234	size	0.2837023619181934	0.6965816866749478
2	3	right	0.5774492000000465	True	5	1	visual	539	size	0.7731250606627239	0.9901358822230778
3	3	right	0.794587949999368	True	5	1	audio	540	size	0.7731250606627239	0.9901358822230778
3	3	right	0.5281461666666777	True	5	1	audio	954	size	0.051919467215121806	0.29356691302740245
2	1	left	0.7554343500000871	True	5	1	visual	233	size	0.2837023619181934	0.6965816866749478
1	2	left	0.5810298000001235	True	5	0	visual	921	size	0.14929564314356353	-0.4076971176471103
1	3	left	0.6415430499999957	True	5	1	visual	12	size	0.04897798649514451	0.27781399909363197
4	3	left	0.740728350000154	True	5	1	audio	519	size	0.6882934766795	0.1882667358582284
1	4	right	0.9327498000000125	True	5	0	visual	121	size	-0.03132203983908377	-0.4624370835982287
1	3	left	0.647068650000165	True	5	1	visual	520	size	0.6882934766795	0.1882667358582284
3	1	left	0.678020700000161	True	5	1	audio	1089	size	0.05612633047679971	-0.0780494315448743
2	1	left	0.43047870000009403	True	5	1	visual	1082	size	0.0013598828742360514	0.044791662828377404
4	1	right	0.62883829999987	True	5	1	audio	325	size	0.6756034167924732	-0.35091936945645075
4	1	right	0.5214919500003815	True	5	1	audio	1025	size	0.33919215300580985	-0.36436578009756965
1	3	left	0.6799993999998151	True	5	1	visual	759	size	0.7843584207445655	0.37584753591605624
1	2	left	0.3517568666666193	True	5	0	visual	889	size	0.05685423129451425	0.3193442660944823
4	2	right	0.861392575000081	True	5	0	audio	425	size	-0.03864141035323672	-0.7278816094269228
2	3	right	0.739040150000164	True	5	1	visual	42	size	-0.012708315760557809	0.3526353659498359
2	4	left	0.566173700000036	True	5	0	visual	1117	size	0.25555819324421414	-0.1600134133228096
2	1	left	0.4980346499996815	True	5	1	visual	1066	size	1.4600172568748877	1.2551776393827874
4	1	right	0.4616859000002475	True	5	1	audio	1081	size	0.0013598828742360514	0.044791662828377404
4	4	left	0.68705013333359	True	5	0	audio	438	size	0.1354652146430549	-0.7470578965342526
2	3	right	0.655750533333351	True	5	1	visual	4	size	0.3915457403818894	0.2893273615142573
1	3	left	0.550194599999486	True	5	1	visual	751	size	0.26495338928287515	0.39570597276579156
3	3	right	0.4932274500001765	True	5	1	audio	64	size	0.26642316054798976	-0.00921117334377014
2	1	left	0.48149945000022853	True	5	1	visual	1091	size	0.05612633047679971	-0.0780494315448743
3	1	left	0.5580593666666877	True	5	1	audio	687	size	0.002801857702312345	-0.0355349227631416
1	3	left	0.7948655499999405	True	5	1	visual	66	size	0.26642316054798976	-0.00921117334377014
4	1	right	0.8070455999998105	True	5	1	audio	281	size	0.7484262188356307	0.16255459235207126
3	3	right	0.4386031000000607	True	5	1	audio	782	size	0.2693446169069056	0.04360008415686628
3	2	left	0.5542322333332473	True	5	0	audio	393	size	-0.03681631452521972	-0.2122989920960666
3	2	left	0.8184791499998045	True	5	0	audio	401	size	0.12922332818076565	-0.7050655449037525
2	3	right	0.5846034999996544	True	5	1	visual	56	size	0.6915901188738287	0.16498541532254973
3	1	left	0.5677820999999315	True	5	1	audio	1038	size	0.2863855740894937	-0.13342929093401257
3	3	right	0.72900876666669	True	5	1	audio	567	size	0.9875073566837004	-0.29819415340604133
3	3	left	0.583627250000063	False	5	1	audio	762	size	0.9962436416078136	1.9261514294614295
2	1	left	0.5720191499997328	True	5	1	visual	1077	size	0.17145114219377366	0.7032665028672898
1	4	right	0.5671680000000381	True	5	0	visual	1101	size	0.036892217685535855	0.22575421583937516
3	4	right	0.8964316000001404	True	5	0	audio	581	size	0.7141160809094186	0.6332772544812207
4	4	left	0.9365422500004545	True	5	0	audio	1102	size	0.036892217685535855	0.22575421583937516
2	3	right	0.6009181000003995	True	5	1	visual	763	size	0.9962436416078136	1.9261514294614295
3	1	left	0.4491593999999474	True	5	1	audio	221	size	0.03537550643143072	1.198868406179428
2	4	left	0.708146699999816	True	5	0	visual	1162	size	-0.017639287848073892	-0.06420543114098087
2	1	left	0.5392626333335406	True	5	1	visual	333	size	0.32585439528904153	0.5666721016044087
3	3	right	0.55489543333321	True	5	1	audio	523	size	1.0519273008239876	0.7710242831277024
3	2	left	0.856726799999931	True	5	0	audio	198	size	0.32491135707181296	-1.1279806245668942
1	2	left	0.5495982499999175	True	5	0	visual	164	size	-0.014264665723437014	0.25585331095850083
2	2	right	0.5928117666665763	True	5	0	visual	841	size	0.7086124594061836	-0.7238142114011527
3	2	left	0.9179627666667335	True	5	0	audio	389	size	0.32431072300506913	-1.2769054924580514
4	3	left	0.5725474500000021	True	5	1	audio	8	size	-0.01215462552898025	-0.5199880218145007
2	3	right	0.6328618000002275	True	5	1	visual	778	size	0.03467047287913305	0.10566004803821263
4	3	left	0.5480943499999285	True	5	1	audio	40	size	-0.012708315760557809	0.3526353659498359
2	3	right	0.731778350000013	True	5	1	visual	9	size	-0.01215462552898025	-0.5199880218145007
4	3	left	0.4674490666669347	True	5	1	audio	571	size	0.04882533063229999	0.40062513622132373
4	4	left	1.168434449999951	True	5	0	audio	1161	size	-0.017639287848073892	-0.06420543114098087
2	3	right	0.6731143333330086	True	5	1	visual	747	size	0.3000267258159575	1.4974369413868218
4	3	left	0.4107134500000025	True	5	1	audio	957	size	0.04759081721173114	0.4249901017556031
1	1	right	0.5533611000003776	True	5	1	visual	1053	size	0.9683049561667254	0.6847457062321494
3	1	left	0.570784949999961	True	5	1	audio	666	size	-0.028615664079321035	0.14591358467418522
2	1	left	0.44315275000008103	True	5	1	visual	667	size	-0.028615664079321035	0.14591358467418522
4	1	right	0.6791995333331516	True	5	1	audio	262	size	-0.0011583093814010459	0.2621983875028681
2	2	right	0.4408258666665767	True	5	0	visual	886	size	0.7205454948655481	-0.5093166320297166
2	1	left	0.4817923000002036	True	5	1	visual	285	size	0.2917460249486564	-0.11702698684446186
4	4	left	1.0441351499998763	True	5	0	audio	636	size	0.7005445165558953	-0.1695904063159089
2	4	left	0.744413833333359	True	5	0	visual	461	size	-0.004640769639684489	0.44694530714930963
3	3	right	0.6602001000004144	True	5	1	audio	500	size	0.04576971758145512	-0.3195923605274294
4	1	right	0.7840731999998146	True	5	1	audio	345	size	1.0808965223270666	0.8302794725595858
1	2	left	0.6139840499999996	True	5	0	visual	805	size	0.29646246747306915	0.21160588867617866
1	1	right	0.6382969500000399	True	5	1	visual	266	size	0.296524031633869	-0.63097063316776
1	1	right	0.6332528999998885	True	5	1	visual	305	size	0.04311880898309677	0.13521869873394946
4	1	right	0.615718999999899	True	5	1	audio	307	size	0.04311880898309677	0.13521869873394946
1	1	right	0.7075911000001723	True	5	1	visual	249	size	0.15817225621599723	0.7088408241013116
4	4	left	0.5306090333333486	True	5	0	audio	627	size	0.9838117530577799	-0.09716563700547187
4	2	right	0.474332466666662	True	5	0	audio	901	size	0.7186855804709186	0.5648994877621986
1	1	right	0.642789466666424	True	5	1	visual	253	size	0.29452027030395467	0.01779182635369715
1	2	left	0.5007759000000078	True	5	0	visual	905	size	-0.0425667343918692	0.8620449344100173
1	2	left	0.5746378999998948	True	5	0	visual	361	size	0.2531746035595358	-0.25484904166500466
2	1	left	0.500714799999969	True	5	1	visual	1061	size	0.9581625504042949	0.4235151389887507
1	3	left	0.4622140500000565	True	5	1	visual	794	size	1.2633208166435108	-0.053355977769800014
3	3	right	0.7139192333330963	True	5	1	audio	17	size	0.2195096994535905	0.499602052315771
4	3	left	0.5419250999996924	True	5	1	audio	726	size	0.8950188508929935	-0.08329011125258104
3	2	left	0.7890090499997771	True	5	0	audio	382	size	0.35629655992497283	-0.4072785095540242
1	1	right	0.3816545749998567	True	5	1	visual	670	size	0.8260729400865892	0.4101676840854661
4	4	left	0.772196099999745	True	5	0	audio	1129	size	0.37082088607909547	-0.18615282629720561
3	3	right	0.41781396666647197	True	5	1	audio	1005	size	0.8950475829195957	0.014107817847884896
2	3	right	0.5525459333330217	True	5	1	visual	560	size	0.07155994062111348	0.9322133039611391
4	2	right	0.6985596666665214	True	5	0	audio	365	size	0.35539586681446705	0.39662143746526124
1	1	right	0.7343329000000269	True	5	1	visual	297	size	0.07018529427820419	0.7661368193095263
2	4	left	0.49142423333341867	True	5	0	visual	603	size	0.013837155702549397	-0.4563826944138467
1	3	left	0.5247772499997155	True	5	1	visual	551	size	1.1496488205763837	0.47722384163217374
2	1	left	0.4682998666670147	True	5	1	visual	699	size	0.7937820278129024	0.8772299590974174
4	4	left	0.8539531333335626	True	5	0	audio	1146	size	0.11029270788430157	0.08478692504454144
3	1	left	0.5704968499999266	True	5	1	audio	723	size	0.40297970998557986	0.6107780325570838
3	3	right	0.5012856999996985	True	5	1	audio	553	size	1.1496488205763837	0.47722384163217374
3	1	left	0.6340041333334437	True	5	1	audio	217	size	0.22401351711838077	-0.1703241377391051
4	3	left	0.551287400000092	True	5	1	audio	38	size	0.07950804025153517	-0.4261899324830069
2	3	right	0.709013799999866	True	5	1	visual	971	size	0.2134555714407076	0.017764546233933753
2	3	right	0.7065320999997765	True	5	1	visual	44	size	0.7386115408347941	0.03609938859585313
2	2	right	0.5837698000000271	True	5	0	visual	205	size	0.2116887286525836	-0.3601482102373222
3	1	left	0.615986449999582	True	5	1	audio	710	size	0.2022297124624276	0.8947617367570981
2	3	right	0.704956933333354	True	5	1	visual	997	size	0.024290335461834678	-0.9033326022212834
4	3	left	0.48284339999986525	True	5	1	audio	738	size	0.024943328444182733	-0.08401796092735675
1	4	right	0.8209568999997523	True	5	0	visual	433	size	0.08915547143319363	-0.3260376145659426
1	1	right	0.5184592999997523	True	5	1	visual	1057	size	0.2056122228922449	-0.2418079446562258
2	2	right	0.6316387500000931	True	5	0	visual	381	size	0.35629655992497283	-0.4072785095540242
2	4	left	0.6823485999999926	True	5	0	visual	477	size	0.8666649189522039	0.7983707670097492
1	4	right	0.618205699999938	True	5	0	visual	611	size	0.844244051108776	0.23103675296046783
1	1	right	0.6162932666667683	True	5	1	visual	269	size	0.34621346455514124	-0.420657014092932
4	3	left	0.5221257333332691	True	5	1	audio	742	size	1.2398490016678578	-0.14644295066363533
4	2	right	0.5591738499997521	True	5	0	audio	846	size	0.2077173129246559	-0.2079620661311469
3	3	right	0.6509779500001964	True	5	1	audio	795	size	1.2633208166435108	-0.053355977769800014
4	2	right	0.413419966666879	True	5	0	audio	881	size	-0.06261578505117182	-0.8816636382695159
2	4	left	0.7336004333331713	True	5	0	visual	489	size	0.08335438603969747	0.19746291878410932
4	3	left	0.42672390000007	True	5	1	audio	1014	size	0.20975319395766967	0.7495308925049577
1	2	left	0.6151647000001506	True	5	0	visual	208	size	0.08279008496773343	-0.5493324029819763
3	2	left	0.6907589999998435	True	5	0	audio	210	size	0.08279008496773343	-0.5493324029819763
1	1	right	0.595820700000331	True	5	1	visual	679	size	0.8765013156685414	0.19316405318061966
3	1	left	0.6871785499999985	True	5	1	audio	227	size	1.2493331396413967	0.3373397928445866
3	1	left	0.8600001499999075	True	5	1	audio	298	size	0.07018529427820419	0.7661368193095263
3	1	left	0.7228629999999626	True	5	1	audio	1049	size	0.10999322916378673	-0.3321009570673173
4	3	left	0.6691769999997634	True	5	1	audio	45	size	0.7386115408347941	0.03609938859585313
1	3	left	0.6101772500001059	True	5	1	visual	1021	size	-0.04357780729213953	-0.17817280904892419
4	4	left	0.7303975333334162	True	5	0	audio	1165	size	0.027492958012017565	-0.9222982401270547
4	4	left	0.6760908000001105	True	5	0	audio	116	size	-0.04331749710699584	-0.099874782385626
3	3	right	0.5346715500004395	True	5	1	audio	537	size	1.2999392056564893	0.5173824512195467
4	4	left	1.010640699999838	True	5	0	audio	645	size	-0.0432094816319894	0.09322108325397445
2	1	left	0.5389742999999118	True	5	1	visual	650	size	1.414383672256521	1.1677357001935036
2	2	right	0.523437000000058	True	5	0	visual	160	size	0.11483595755924747	-0.034926751158350956
1	1	right	0.7617556999998669	True	5	1	visual	1042	size	-0.04977442564859902	0.13804881787293272
3	2	left	0.472139550000065	True	5	0	audio	162	size	0.11483595755924747	-0.034926751158350956
3	1	left	0.6720246999999894	True	5	1	audio	349	size	0.8160980340288063	0.835117313751074
2	3	right	0.7349240499999039	True	5	1	visual	0	size	0.06424390415061526	0.6360588414360531
1	2	left	0.700670899999977	True	5	0	visual	181	size	-0.04332526263021469	-0.27219501851441336
4	1	right	0.45748159999978566	True	5	1	audio	715	size	1.4103189662764968	1.0932838869426953
3	2	left	0.7955337333332854	True	5	0	audio	825	size	0.9246099555489368	0.021858754068315056
2	3	right	0.43781196666683764	True	5	1	visual	511	size	0.9312854857186491	1.4064590587750834
3	1	left	0.5383042333329894	True	5	1	audio	691	size	-0.05456278829906201	0.5060128502966024
4	3	left	0.535734000000048	True	5	1	audio	961	size	0.2356256815811193	0.9144561672311076
4	3	left	0.6802073666666123	True	5	1	audio	32	size	0.2521532505368296	0.038555024888263525
3	1	left	0.7946343499997981	True	5	1	audio	1062	size	0.9581625504042949	0.4235151389887507
3	1	left	1.1007139000000699	True	5	1	audio	273	size	0.3872791619365159	-0.11776660987364741
4	2	right	0.6954286666665817	True	5	0	audio	144	size	0.06990289494539312	-0.10676101556612315
2	4	left	0.7576314000001124	True	5	0	visual	72	size	0.6611484967605225	0.5103178020358058
1	1	right	0.6136858999998364	True	5	1	visual	302	size	0.23411171190708757	0.6942024332367832
4	2	right	0.8348980333333499	True	5	0	audio	877	size	0.40271614756247287	0.8081144905947181
1	1	right	0.5407768000000034	True	5	1	visual	313	size	0.3670975348066666	0.8881632348980737
4	1	right	0.6342961499999544	True	5	1	audio	1065	size	1.4600172568748877	1.2551776393827874
2	4	left	0.9221819499998675	True	5	0	visual	497	size	0.3416293436427058	0.5947172488343864
2	4	left	0.5468566499998815	True	5	0	visual	643	size	-0.0432094816319894	0.09322108325397445
1	3	left	0.5048324500003221	True	5	1	visual	535	size	1.2999392056564893	0.5173824512195467
1	1	right	0.403252650000013	True	7	1	visual	730	size	0.1875976215362588	0.5333842686099436
4	3	left	0.555376299999807	True	7	1	audio	530	size	-0.8197636525103079	-0.13383365959400706
4	4	left	0.376276233333859	True	7	0	audio	1001	size	1.1932138442580806	0.15797420978520843
1	3	left	0.633763900000304	True	7	1	visual	87	size	0.1709687444508069	-0.336381247737226
3	4	right	0.6352782249998657	True	7	0	audio	599	size	-0.8149293691360207	-0.055509596670986566
1	2	left	0.7021061749999262	True	7	0	visual	1072	size	-0.9004527582102975	0.3030874458289913
4	1	right	0.4655794000000245	True	7	1	audio	729	size	0.1875976215362588	0.5333842686099436
2	1	left	0.47828835000018455	True	7	1	visual	721	size	0.19751855631919302	0.4497752837229383
1	4	right	0.6582480666662983	True	7	0	visual	493	size	-0.8208852049877237	-0.7238215022103214
3	3	right	0.8746470000000935	True	7	1	audio	130	size	0.18702662106757956	0.062187027177917686
2	2	right	0.5453392500003245	True	7	0	visual	1110	size	0.19468640768844353	0.03786965642461032
2	2	right	0.44639774999996	True	7	0	visual	1116	size	0.62269239182733	0.8102445713139642
2	4	left	0.539230300000099	True	7	0	visual	249	size	0.19089663287933833	0.5651468800327272
3	2	left	0.47919215000001697	True	7	0	audio	1117	size	0.62269239182733	0.8102445713139642
2	1	left	0.5933205499995895	True	7	1	visual	718	size	0.6179495010103633	0.280391791628375
4	4	left	0.804646249999678	True	7	0	audio	250	size	0.19089663287933833	0.5651468800327272
4	1	right	0.4812885999999705	True	7	1	audio	717	size	0.6179495010103633	0.280391791628375
1	2	left	0.9050086666666181	True	7	0	visual	56	size	-0.9406775552857365	-1.370214533021561
1	4	right	0.6021754500002314	True	7	0	visual	603	size	0.18766751264776654	-0.029899458951879704
4	4	left	0.6018795999998475	True	7	0	audio	604	size	0.18766751264776654	-0.029899458951879704
2	4	left	0.376697499999864	True	7	0	visual	1028	size	0.3586780772429924	-0.000604166353962543
3	4	right	1.2099630000002455	True	7	0	audio	1026	size	-0.8382813501940345	-0.7622477324348222
4	3	left	0.6219732999998084	True	7	1	audio	145	size	0.19283281582423156	-0.4794581082012749
2	4	left	0.6532695500000045	True	7	0	visual	1024	size	-0.8382813501940345	-0.7622477324348222
1	3	left	0.5602056000000175	True	7	1	visual	146	size	0.19283281582423156	-0.4794581082012749
2	3	right	0.5186589499999175	True	7	1	visual	129	size	0.18702662106757956	0.062187027177917686
4	2	right	0.46550664999995206	True	7	0	audio	1108	size	0.19468640768844353	0.03786965642461032
3	4	right	0.8125500999994985	True	7	0	audio	1029	size	0.3586780772429924	-0.000604166353962543
2	3	right	0.5295007333334071	True	7	1	visual	513	size	0.6162006764344232	0.7446554906652859
4	2	right	0.898412300000016	True	7	0	audio	382	size	-0.7967681446626711	-0.7396811951866945
4	2	right	0.808932124999841	True	7	0	audio	8	size	0.15255054088880493	-0.6428466143892331
1	1	right	0.5807748499996704	True	7	1	visual	674	size	0.16857293544489832	0.04275404675586722
2	4	left	0.6940601666665316	True	7	0	visual	997	size	-0.4826063525666877	-1.7831214321225648
1	4	right	0.5494678499999279	True	7	0	visual	607	size	-0.4859946836585549	-1.1006470365635441
4	4	left	0.9429179500002656	True	7	0	audio	609	size	-0.4859946836585549	-1.1006470365635441
2	2	right	0.3981817499998215	True	7	0	visual	1124	size	-0.48745453600250654	-0.14774698912400208
3	2	left	0.570928699999968	True	7	0	audio	1126	size	-0.48745453600250654	-0.14774698912400208
3	1	left	0.43855110000049546	True	7	1	audio	1151	size	0.5812182098655101	0.38909305595949845
1	1	right	0.4441307999995845	True	7	1	visual	1150	size	0.5812182098655101	0.38909305595949845
2	3	right	0.43158769999990904	True	7	1	visual	782	size	0.5833796280703035	1.4674238037921303
3	2	left	0.7980205750000092	True	7	0	audio	843	size	-0.49548115217206656	-1.7409738065106328
2	2	right	0.614395449999847	True	7	0	visual	883	size	-0.4955200619264378	-0.44197036781766635
1	4	right	0.6700081999999835	True	7	0	visual	262	size	0.5770281655453436	0.18029442502705118
4	2	right	1.0598740000000364	True	7	0	audio	884	size	-0.4955200619264378	-0.44197036781766635
4	3	left	0.7426781499998469	True	7	1	audio	542	size	0.3697242147929781	1.0611215304628518
2	4	left	0.5258729333333273	True	7	0	visual	659	size	-0.5053679053264021	-1.9221499231833317
3	1	left	0.51421629999993	True	7	1	audio	153	size	0.11458117969371479	0.0688997302524251
3	2	left	0.8521454333331353	True	7	0	audio	860	size	-0.5087597261114167	-0.49744487988346264
3	4	right	0.7424147666667213	True	7	0	audio	460	size	-0.515486638929755	-0.4583700671425163
4	3	left	0.45893599999999446	True	7	1	audio	767	size	0.11495351769295781	0.2074511447801969
1	3	left	0.418200650000017	True	7	1	visual	765	size	0.11495351769295781	0.2074511447801969
1	3	left	0.495003850000103	True	7	1	visual	915	size	-0.5263916494845229	0.9188333628423137
2	3	right	0.3961859500000172	True	7	1	visual	521	size	0.9488772097758141	-0.5778375405686097
4	1	right	0.633115933333405	True	7	1	audio	165	size	-0.5531582716301809	0.12432405062725438
2	3	right	0.488331800000651	True	7	1	visual	541	size	0.3697242147929781	1.0611215304628518
1	2	left	0.6189435000000003	True	7	0	visual	36	size	0.13058224736393376	-0.7370865299330566
1	1	right	0.5413313666666304	True	7	1	visual	201	size	0.10973424878419202	-0.09352079025063048
3	3	right	0.813245966666424	True	7	1	audio	586	size	0.1054425159330893	-1.1416733599953823
1	4	right	0.5809126000000714	True	7	0	visual	992	size	0.37618780951337605	-0.02049867115912382
2	3	right	0.4660379000000223	True	7	1	visual	951	size	-0.4091171640232492	-0.36637538158347993
2	4	left	0.7607262500000616	True	7	0	visual	985	size	-0.4107759915919423	-0.9117266199899537
4	4	left	0.712627800000064	True	7	0	audio	984	size	-0.4107759915919423	-0.9117266199899537
2	2	right	0.568110400000478	True	7	0	visual	875	size	-0.4116984586763517	-2.190585124908966
4	2	right	0.8270237499996256	True	7	0	audio	877	size	-0.4116984586763517	-2.190585124908966
2	1	left	0.5170953000001646	True	7	1	visual	693	size	0.09800515990013403	0.9157576133194594
1	1	right	0.610836200000146	True	7	1	visual	357	size	-0.4286612363734966	-1.4943144689212193
2	2	right	0.7208661000001184	True	7	0	visual	384	size	-0.4287545960065144	-0.12211593385514224
2	3	right	0.49328216666647995	True	7	1	visual	964	size	-0.42994625533562003	0.9225316077691551
3	4	right	0.7797899500001225	True	7	0	audio	261	size	0.5770281655453436	0.18029442502705118
3	2	left	0.9355533249997717	True	7	0	audio	392	size	-0.43090812831335035	-0.7580766723164117
3	2	left	0.745511699999953	True	7	0	audio	48	size	-0.43543281069635575	0.699319421755514
4	2	right	0.842795749999824	True	7	0	audio	1054	size	0.1035195309661926	0.3868801249798432
2	4	left	0.759832449999978	True	7	0	visual	1052	size	0.1035195309661926	0.3868801249798432
3	1	left	0.385916266666451	True	7	1	audio	340	size	0.5677664642153291	-0.2188309778397579
1	2	left	0.7033626000002184	True	7	0	visual	820	size	-0.44924408351882184	0.4629731878049963
3	4	right	0.634175149999919	True	7	0	audio	663	size	-0.44924408351882184	0.4629731878049963
1	4	right	0.638064700000541	True	7	0	visual	465	size	-0.44941433825091703	-0.8723589848199608
4	4	left	0.901403600000322	True	7	0	audio	464	size	-0.44941433825091703	-0.8723589848199608
4	4	left	0.48710570000002934	True	7	0	audio	612	size	0.5734088283159183	0.2639438227061563
1	3	left	0.5329560000000128	True	7	1	visual	912	size	-0.4655723785244381	0.8239102382418704
3	3	right	0.687485433333373	True	7	1	audio	810	size	0.37361578628461106	0.4534517393512813
1	2	left	0.4601606000001085	True	7	0	visual	388	size	-0.5747660440498874	-0.5019592612048964
3	2	left	0.9758256999998571	True	7	0	audio	390	size	-0.5747660440498874	-0.5019592612048964
2	2	right	0.903969099999813	True	7	0	visual	29	size	0.36642086866452367	0.1354308204410692
1	2	left	0.6207878000000168	True	7	0	visual	24	size	-0.6789789487285344	0.10944477686315901
2	2	right	0.5687141000000033	True	7	0	visual	52	size	-1.1526339392563376	-1.068774560270028
4	3	left	0.49730620000021536	True	7	1	audio	545	size	0.15308913942939056	0.4017949748727648
3	2	left	0.5783938250001485	True	7	0	audio	891	size	0.15579982544779347	-0.9620585339516693
4	3	left	0.5856602250000835	True	7	1	audio	125	size	0.6076124930923745	1.8539814455508044
2	4	left	0.569902200000191	True	7	0	visual	632	size	0.9783571559153406	-0.6990181550945366
2	2	right	0.6407657333329567	True	7	0	visual	409	size	0.1563112682845766	-0.28930841246633726
1	4	right	0.48856096666653065	True	7	0	visual	591	size	-0.7105724819858987	0.17953282058824682
3	1	left	0.7621092000003975	True	7	1	audio	706	size	0.1606582120575507	-0.3001829766661257
1	1	right	0.6050207000002955	True	7	1	visual	705	size	0.1606582120575507	-0.3001829766661257
3	1	left	0.7080299500003091	True	7	1	audio	336	size	-0.6783727208019604	0.7963206865672257
2	2	right	0.6095776500001195	True	7	0	visual	1102	size	-0.7343816806539105	-1.274698181989268
3	1	left	0.5288147499998105	True	7	1	audio	689	size	-0.7551650445992555	-0.3860756438368113
3	3	right	0.6524693500000469	True	7	1	audio	141	size	0.6102748486934166	2.0798659118675396
1	4	right	0.5110794500001244	True	7	0	visual	647	size	-0.764363944902154	-0.6235466052817028
4	4	left	0.9437367000000435	True	7	0	audio	648	size	-0.764363944902154	-0.6235466052817028
1	3	left	0.5267771000001176	True	7	1	visual	142	size	0.6102748486934166	2.0798659118675396
4	4	left	0.6500538666668944	True	7	0	audio	436	size	-0.7702836654670012	-0.552007190379725
4	1	right	0.4281872000001385	True	7	1	audio	1163	size	1.0253956559813302	0.6761113967868694
2	1	left	0.42158479999943654	True	7	1	visual	1162	size	1.0253956559813302	0.6761113967868694
4	3	left	0.45840333333308037	True	7	1	audio	955	size	1.0349893953763039	2.1355268994494154
3	1	left	0.41997429999992153	True	7	1	audio	673	size	0.16857293544489832	0.04275404675586722
4	2	right	0.605195199999798	True	7	0	audio	1100	size	-0.7343816806539105	-1.274698181989268
1	1	right	0.4971160999998575	True	7	1	visual	337	size	-0.6783727208019604	0.7963206865672257
1	4	right	0.687594049999461	True	7	0	visual	976	size	0.14969444856500402	0.0571190134231631
3	4	right	0.8578889999998864	True	7	0	audio	977	size	0.14969444856500402	0.0571190134231631
4	2	right	0.7237340666667177	True	7	0	audio	4	size	-0.5930383473834706	-0.3236998568440959
4	2	right	0.6831088500000531	True	7	0	audio	72	size	0.5985128312177197	-1.1711153768283276
2	1	left	0.46644680000008537	True	7	1	visual	304	size	0.13604438569381805	1.035264684209459
1	2	left	0.6144253666667887	True	7	0	visual	401	size	0.1361029922269225	0.21858109913165313
4	2	right	0.9351026333333716	True	7	0	audio	424	size	-0.606507497219298	-0.46099069145491567
4	2	right	0.8225589999997285	True	7	0	audio	28	size	0.36642086866452367	0.1354308204410692
3	2	left	1.126082400000088	True	7	0	audio	1065	size	0.14062000713903844	-0.7551730865735833
2	2	right	0.556828500000165	True	7	0	visual	74	size	0.5985128312177197	-1.1711153768283276
2	2	right	0.527668399999584	True	7	0	visual	1064	size	0.14062000713903844	-0.7551730865735833
2	3	right	0.462469849999707	True	7	1	visual	101	size	-0.6329447673437412	0.7868810741787835
4	3	left	0.8133121999999275	True	7	1	audio	103	size	-0.6329447673437412	0.7868810741787835
3	1	left	0.517791650000163	True	7	1	audio	316	size	0.6007174001819895	-0.04697726821184023
2	1	left	0.5337843499996779	True	7	1	visual	318	size	0.6007174001819895	-0.04697726821184023
3	3	right	0.6089320000000953	True	7	1	audio	753	size	0.14560633762719666	1.278357814443603
1	2	left	0.5918157500000234	True	7	0	visual	33	size	-0.6378555048148173	-0.6653365668567474
4	2	right	0.7605753500001811	True	7	0	audio	32	size	-0.6378555048148173	-0.6653365668567474
2	2	right	0.627754600000268	True	7	0	visual	20	size	-0.640454835082112	0.11882302266591394
1	2	left	0.475950049999938	True	7	0	visual	1104	size	-0.6410333718099834	-1.024146394505777
4	2	right	0.75218625000025	True	7	0	audio	1106	size	-0.6410333718099834	-1.024146394505777
3	3	right	0.7699904000005515	True	7	1	audio	574	size	0.14712374354740335	0.19511918802514777
2	2	right	0.8204806500002635	True	7	0	visual	360	size	-0.6504119352870084	0.8191312751663494
4	2	right	0.7831666999995855	True	7	0	audio	361	size	-0.6504119352870084	0.8191312751663494
1	3	left	0.5259061000001565	True	7	1	visual	573	size	0.14712374354740335	0.19511918802514777
4	3	left	0.6259069500001715	True	7	1	audio	85	size	0.1709687444508069	-0.336381247737226
4	3	left	0.5613945333334412	True	7	1	audio	577	size	0.6320127457740434	0.14663922311822095
1	1	right	0.5015330666671317	True	7	1	visual	297	size	0.6008211193963938	0.5724257132806925
4	4	left	0.631158166666561	True	7	0	audio	980	size	0.2014912615067318	-1.582960255810265
2	1	left	0.512154900000496	True	7	1	visual	1171	size	0.2013136945018385	0.22358766359862753
1	1	right	0.582653299999947	True	7	1	visual	1168	size	-0.06413775036053185	-0.12060952740677996
1	1	right	0.487561400000232	True	7	1	visual	1159	size	0.4545221891701042	1.877828953931199
4	1	right	0.399022699999477	True	7	1	audio	1147	size	-0.14003761136349985	1.8222072392547939
2	1	left	0.572581399999763	True	7	1	visual	1143	size	-0.2069214947934228	0.684502935067809
1	1	right	0.634077600000637	True	7	1	visual	1131	size	0.28689327118551183	0.6455044294657797
2	2	right	0.332778899999539	True	7	0	visual	1121	size	0.4155835091041657	0.11736169395630336
4	2	right	0.791097100000115	True	7	0	audio	1083	size	0.5001689625817822	0.3928876503539076
3	2	right	0.610510700000304	False	7	0	audio	1071	size	-0.25039932789194036	-0.9214438206281139
1	2	left	0.532754300000306	True	7	0	visual	1070	size	-0.25039932789194036	-0.9214438206281139
2	2	right	0.664050300000781	True	7	0	visual	1063	size	-0.10373845627063175	-0.009519839316005502
4	4	left	0.848051599999962	True	7	0	audio	1049	size	-0.01902585586867321	-1.883803332312656
1	4	right	0.639950699999645	True	7	0	visual	1040	size	0.018131049900839857	0.5269110796105343
4	4	left	0.703938999999991	True	7	0	audio	1021	size	-0.012971080756102538	0.5058487208838762
2	4	left	0.389842100000351	True	7	0	visual	1019	size	0.4418665618248061	0.7320647018373104
3	4	right	1.04873459999999	True	7	0	audio	1012	size	-0.387033456254125	-0.42796083971072946
4	4	left	0.863964099999976	True	7	0	audio	1010	size	0.029312986015899323	1.0468117295349777
4	4	left	0.702580799999851	True	7	0	audio	1006	size	-0.0700433471192134	-0.730989800124434
2	4	left	0.461991499999385	True	7	0	visual	1000	size	1.1932138442580806	0.15797420978520843
3	4	right	1.75001659999998	True	7	0	audio	996	size	-0.4826063525666877	-1.7831214321225648
4	4	left	0.955187300000034	True	7	0	audio	994	size	0.37618780951337605	-0.02049867115912382
2	1	left	0.521284999999807	True	7	1	visual	1184	size	0.7180721212762466	0.9245897758436433
3	4	right	1.27941530000044	True	7	0	audio	991	size	-0.11622448585207301	-0.38406150168797404
3	1	left	0.39098550000017	True	7	1	audio	1194	size	0.004815005305897471	-0.3660473480213766
4	4	left	0.708962299999257	True	7	0	audio	625	size	-0.1651401712969794	0.24810034448800078
1	4	right	0.641174700000192	True	7	0	visual	463	size	-0.515486638929755	-0.4583700671425163
1	4	right	0.393029999999271	True	7	0	visual	471	size	-0.23571646644893546	0.34137235381572417
1	4	right	0.475259099999676	True	7	0	visual	473	size	0.7748753222580917	-0.21909519197244676
4	4	left	0.672631000000365	True	7	0	audio	479	size	-0.19260940724746042	-0.8902513637799867
4	4	left	0.833524900000157	True	7	0	audio	483	size	0.6933061944766918	0.2959955139420412
2	4	left	0.583844300000237	True	7	0	visual	490	size	0.24572832213397675	-1.4242727691874966
4	4	left	0.499830900000234	True	7	0	audio	492	size	-0.8208852049877237	-0.7238215022103214
1	4	right	0.507669799999348	True	7	0	visual	498	size	0.24807012068858397	-1.452879308902483
3	3	right	0.830355300000519	True	7	1	audio	514	size	0.6162006764344232	0.7446554906652859
1	3	left	0.361049799999819	True	7	1	visual	528	size	-0.21715743339742394	-1.0509005673059817
3	3	left	0.328146500000003	False	7	1	audio	529	size	-0.8197636525103079	-0.13383365959400706
2	3	right	0.485127199999624	True	7	1	visual	532	size	-0.8197636525103079	-0.13383365959400706
2	3	right	0.515195500000118	True	7	1	visual	537	size	-0.25716378864592193	-0.13192929093276434
1	3	left	0.389135700000224	True	7	1	visual	546	size	0.15308913942939056	0.4017949748727648
4	3	left	0.870746000000509	True	7	1	audio	557	size	0.05829605059288745	-0.2262512377627971
3	3	right	0.440811999999823	True	7	1	audio	571	size	0.8049394592505806	1.0777083328294026
1	3	left	0.356947399999626	True	7	1	visual	579	size	0.6320127457740434	0.14663922311822095
1	3	left	0.43579789999967	True	7	1	visual	585	size	0.1054425159330893	-1.1416733599953823
4	4	left	1.04189769999994	True	7	0	audio	593	size	-0.7105724819858987	0.17953282058824682
1	4	right	0.489899300000616	True	7	0	visual	611	size	0.5734088283159183	0.2639438227061563
2	4	left	0.52155010000024	True	7	0	visual	621	size	0.5260162464519085	1.1415054630101293
3	1	left	0.421503500000654	True	7	1	audio	1198	size	0.8261601198254037	-0.04905265658224062
2	4	left	0.3967075999999	True	7	0	visual	982	size	0.2014912615067318	-1.582960255810265
4	4	left	0.5555303000001	True	7	0	audio	975	size	-0.07181373899379428	-0.9619763539411895
2	3	right	0.521460599999955	True	7	1	visual	967	size	0.4340632022384242	-0.7342029873859574
4	3	left	0.542113299999983	True	7	1	audio	785	size	0.016339986172138887	-0.18615262882904576
3	3	right	0.636967999999797	True	7	1	audio	781	size	0.5833796280703035	1.4674238037921303
1	3	right	0.381333499999528	False	7	1	visual	780	size	-0.021712789224148987	0.2768409912559576
4	3	left	0.564811100000043	True	7	1	audio	778	size	-0.021712789224148987	0.2768409912559576
2	3	right	0.432787599999756	True	7	1	visual	755	size	0.14560633762719666	1.278357814443603
3	3	right	0.339499499999874	True	7	1	audio	747	size	-0.29882125745243376	0.6965975389965245
3	1	left	0.517173100000036	True	7	1	audio	739	size	0.29568873094475334	-0.4135832774553854
1	1	right	0.435173699999723	True	7	1	visual	733	size	0.04593867308061175	0.5873078320256757
3	1	left	0.558065899999747	True	7	1	audio	728	size	0.658659408728802	0.8559427131743654
4	1	right	0.647965000000113	True	7	1	audio	712	size	0.8653528843621642	0.6491654286568883
3	1	left	0.548070100000587	True	7	1	audio	702	size	0.2653114042728718	-0.010752494958700981
2	1	left	0.736342299999706	True	7	1	visual	697	size	0.08858080445109462	-0.535281117707375
3	1	right	0.369420099999843	False	7	1	audio	696	size	0.09800515990013403	0.9157576133194594
4	1	right	0.578561199999967	True	7	1	audio	694	size	0.09800515990013403	0.9157576133194594
4	1	right	0.77327140000034	True	7	1	audio	688	size	-0.13341063612815923	0.37025546086158945
2	1	left	0.424555700000383	True	7	1	visual	682	size	-0.18442110601290052	0.6466929979288588
1	1	right	0.382492900000216	True	7	1	visual	671	size	0.6694060804258972	1.1576506315721429
3	4	right	1.27240579999943	True	7	0	audio	662	size	-0.5053679053264021	-1.9221499231833317
3	4	right	1.29516770000009	True	7	0	audio	658	size	0.4236609363738302	-0.4112881273399202
2	4	left	0.335195199999362	True	7	0	visual	651	size	0.6582887008482428	0.7365561902206234
1	4	right	0.843442199999117	True	7	0	visual	638	size	-0.24593258794705186	-0.20863577237653413
3	3	right	0.39007810000021	True	7	1	audio	797	size	-0.33175735371518433	0.9960525893056958
1	3	left	0.392921700000443	True	7	1	visual	809	size	0.37361578628461106	0.4534517393512813
3	2	right	0.561918100000184	False	7	0	audio	823	size	-0.1796684339306751	0.18741841810148946
4	2	right	0.769735500000024	True	7	0	audio	830	size	-0.21790374935878837	-1.2027345281280284
3	3	right	0.432033799999772	True	7	1	audio	963	size	-0.42994625533562003	0.9225316077691551
1	3	left	0.389721499999723	True	7	1	visual	956	size	1.0349893953763039	2.1355268994494154
4	3	left	0.992660600000818	True	7	1	audio	953	size	-0.4091171640232492	-0.36637538158347993
4	3	left	0.453529999999773	True	7	1	audio	946	size	-0.0758178660275285	1.002757397680213
4	3	left	0.536840100000518	True	7	1	audio	940	size	0.546316504017889	0.2060025868972794
4	3	left	0.358544599999732	True	7	1	audio	931	size	0.39814474411595896	0.29018870110421646
3	3	right	0.650430900000174	True	7	1	audio	927	size	0.22291184296886646	0.5576387830391217
2	3	right	0.494144600000254	True	7	1	visual	926	size	-0.32313117268696984	-0.5927283076040691
3	3	right	0.87618939999993	True	7	1	audio	919	size	0.03635785858173324	0.34945644097729994
3	3	left	0.480536300000495	False	7	1	audio	918	size	-0.5263916494845229	0.9188333628423137
2	4	left	0.418586499999947	True	7	0	visual	456	size	-0.3087276591607475	-0.8684775995276339
4	3	left	0.698991300000671	True	7	1	audio	916	size	-0.5263916494845229	0.9188333628423137
1	3	left	0.462631499999588	True	7	1	visual	909	size	0.33785176679037887	0.06582728531861806
1	3	left	0.565682399999787	True	7	1	visual	899	size	0.3372346006159773	0.7810558859568028
3	2	left	1.11108280000008	True	7	0	audio	881	size	-0.006490565618399946	0.06278648467945265
1	2	left	0.689657200000511	True	7	0	visual	873	size	-0.21952700068243913	-0.10408924565084693
3	2	left	0.934600300000056	True	7	0	audio	866	size	0.3061199800307213	-0.5270976309502516
2	2	right	0.71505629999956	True	7	0	visual	859	size	-0.5087597261114167	-0.49744487988346264
2	2	right	0.679882000000362	True	7	0	visual	855	size	0.410633930075065	-1.1190891233077358
2	2	right	0.685993600000074	True	7	0	visual	854	size	-0.20008064239338652	-1.441157646372616
2	2	right	0.508044600000176	True	7	0	visual	842	size	0.4360306108787957	0.956581144831664
3	2	left	1.29262649999964	True	7	0	audio	835	size	0.35241124726256995	-0.5984303696436591
3	3	right	0.689464799999769	True	7	1	audio	911	size	-0.4655723785244381	0.8239102382418704
1	4	right	0.794026399999893	True	7	0	visual	439	size	-0.7702836654670012	-0.552007190379725
4	2	right	0.708429600000272	True	7	0	audio	433	size	-0.2750089798345717	-1.3252038603604062
2	2	right	0.46802630000002	True	7	0	visual	425	size	-0.606507497219298	-0.46099069145491567
1	1	right	0.516997650000576	True	7	1	visual	666	size	0.2757551324963494	0.902494416244299
4	1	right	0.4524034666668137	True	7	1	audio	344	size	0.2863609890602568	-0.22353431580975008
3	1	left	0.6909769666669177	True	7	1	audio	1130	size	0.28689327118551183	0.6455044294657797
1	1	right	0.5225263666667767	True	7	1	visual	737	size	0.29568873094475334	-0.4135832774553854
1	4	right	1.07732099999998	True	7	0	visual	238	size	0.298424880751308	0.6139811861514529
4	1	right	0.6559566999999336	True	7	1	audio	217	size	0.29906550631857476	-0.7272147221427536
2	1	left	0.6039982500001315	True	7	1	visual	218	size	0.29906550631857476	-0.7272147221427536
4	3	left	0.604946049999853	True	7	1	audio	550	size	0.3016933205291088	-0.06935225346985682
2	3	right	0.5205928499995025	True	7	1	visual	549	size	0.3016933205291088	-0.06935225346985682
4	1	right	0.5646779999997305	True	7	1	audio	1180	size	0.3017315801375874	0.6222128099284754
1	1	right	0.3838983999994525	True	7	1	visual	1178	size	0.3017315801375874	0.6222128099284754
3	1	left	0.615777799999705	True	7	1	audio	352	size	0.30374276308197484	0.4640110782087197
2	1	left	0.5464366000001065	True	7	1	visual	354	size	0.30374276308197484	0.4640110782087197
2	2	right	0.529015266666647	True	7	0	visual	863	size	0.3061199800307213	-0.5270976309502516
1	3	left	0.6461362000000007	True	7	1	visual	106	size	0.30925170314497386	-0.04485650498913396
4	4	left	0.6935615500001424	True	7	0	audio	444	size	0.310525804854198	-0.1391070501859462
1	4	right	0.6079035500001735	True	7	0	visual	445	size	0.310525804854198	-0.1391070501859462
3	3	right	0.5636890499997662	True	7	1	audio	971	size	0.3212476375964755	0.3345067736244719
3	3	right	0.6150799500001085	True	7	1	audio	95	size	0.32140003229056	0.3761811743716423
2	3	right	0.5580457999999455	True	7	1	visual	93	size	0.32140003229056	0.3761811743716423
4	1	right	0.726730350000253	True	7	1	audio	1156	size	0.3253318470478169	0.09627653118181284
3	1	left	0.5942047499997896	True	7	1	audio	665	size	0.2757551324963494	0.902494416244299
4	1	right	0.5963875666666354	True	7	1	audio	178	size	0.2665519807920774	0.4337911351332506
2	1	left	0.5028278333335643	True	7	1	visual	701	size	0.2653114042728718	-0.010752494958700981
1	4	right	0.7388499999999569	True	7	0	visual	253	size	0.26104661951880803	-0.1243789011564472
2	2	right	0.5898439000002325	True	7	0	visual	68	size	-1.2358896570658524	0.04682775089736502
3	2	left	0.783319849999998	True	7	0	audio	69	size	-1.2358896570658524	0.04682775089736502
4	1	right	0.38408063333372394	True	7	1	audio	328	size	0.20506740345043734	0.2312204891407872
3	1	left	0.6027837333332781	True	7	1	audio	197	size	1.2602052054846147	0.314826990079406
1	2	left	0.566571950000025	True	7	0	visual	40	size	-1.4815758227221334	-0.43993465166994256
4	2	right	0.7255730000001674	True	7	0	audio	41	size	-1.4815758227221334	-0.43993465166994256
2	4	left	0.4682281500001865	True	7	0	visual	500	size	0.2104029783208568	-1.3259381432929582
3	4	right	0.611840899999834	True	7	0	audio	1036	size	0.21097789507137757	-0.020759659229790728
2	1	left	0.45599470000013304	True	7	1	visual	284	size	0.35282838244809517	0.7639930286466409
2	2	right	0.5431250666667133	True	7	0	visual	836	size	0.35241124726256995	-0.5984303696436591
2	1	left	0.5092338499998735	True	7	1	visual	1154	size	0.3253318470478169	0.09627653118181284
2	3	right	0.48557556666673934	True	7	1	visual	928	size	0.22291184296886646	0.5576387830391217
2	4	left	0.5827584000001023	True	7	0	visual	448	size	0.23164334613519227	0.7961608670085564
1	1	right	0.476727566666947	True	7	1	visual	332	size	0.23526717178809975	0.25983092136762354
3	1	left	0.506209900000158	True	7	1	audio	1186	size	0.23817084009576328	-0.40038280874605786
2	1	left	0.474283999999898	True	7	1	visual	1187	size	0.23817084009576328	-0.40038280874605786
4	4	left	0.8882533000002396	True	7	0	audio	488	size	0.24572832213397675	-1.4242727691874966
3	4	right	0.8468362333330014	True	7	0	audio	627	size	-0.4064937473241157	-0.22845331006881042
3	4	right	0.7470429666664119	True	7	0	audio	496	size	0.24807012068858397	-1.452879308902483
4	3	left	0.5334957666664196	True	7	1	audio	907	size	0.33785176679037887	0.06582728531861806
3	3	right	0.5636446333334487	True	7	1	audio	900	size	0.3372346006159773	0.7810558859568028
3	4	left	1.1673127500002924	False	7	0	audio	254	size	0.26104661951880803	-0.1243789011564472
3	2	left	1.0134660000000324	True	7	0	audio	372	size	0.3463780343190356	0.5313025085493962
4	1	right	0.586043466666221	True	7	1	audio	1170	size	0.2013136945018385	0.22358766359862753
1	2	left	0.739215699999932	True	7	0	visual	3	size	-0.24341326285860465	1.0935751423506117
4	2	right	1.1177762999996	True	7	0	audio	22	size	-0.640454835082112	0.11882302266591394
1	4	right	0.889554500000031	True	7	0	visual	278	size	-0.20154733923410323	0.5838717160038656
3	1	left	0.650619400000323	True	7	1	audio	290	size	-0.13573203960202374	0.4445780403802239
4	1	right	0.472228399999949	True	7	1	audio	296	size	0.6008211193963938	0.5724257132806925
4	1	right	0.85913040000014	True	7	1	audio	306	size	0.13604438569381805	1.035264684209459
1	1	right	0.527632499999527	True	7	1	visual	314	size	0.044287084005235566	-0.44167986923031444
4	1	right	0.699118700000326	True	7	1	audio	327	size	-0.21542484490452463	-0.26366248774172807
2	1	left	0.547734899999341	True	7	1	visual	331	size	0.20506740345043734	0.2312204891407872
3	1	left	0.842992699999741	True	7	1	audio	333	size	0.23526717178809975	0.25983092136762354
2	1	left	0.447175399999651	True	7	1	visual	342	size	0.5677664642153291	-0.2188309778397579
1	1	right	0.577169500000309	True	7	1	visual	345	size	0.2863609890602568	-0.22353431580975008
1	1	right	0.643505699999878	True	7	1	visual	349	size	-0.24042103586555907	0.9545232793850612
4	1	right	0.787899700000708	True	7	1	audio	356	size	-0.4286612363734966	-1.4943144689212193
4	2	right	0.8149899	True	7	0	audio	371	size	0.05766657784477794	-0.26189052126152546
2	2	right	0.523659299999963	True	7	0	visual	375	size	0.3463780343190356	0.5313025085493962
2	2	right	0.802199799999471	True	7	0	visual	380	size	-0.7967681446626711	-0.7396811951866945
3	2	right	0.597617400000672	False	7	0	audio	381	size	-0.7967681446626711	-0.7396811951866945
3	2	left	0.659501199999795	True	7	0	audio	385	size	-0.4287545960065144	-0.12211593385514224
3	2	left	1.54978889999984	True	7	0	audio	397	size	-0.22361060756080328	-0.7331537386867633
4	2	right	1.21460980000029	True	7	0	audio	400	size	0.1361029922269225	0.21858109913165313
2	2	right	0.350869200000488	True	7	0	visual	406	size	-0.13853336522529536	-0.35712834431403295
4	2	right	0.995295699999588	True	7	0	audio	408	size	0.1563112682845766	-0.28930841246633726
3	4	left	1.58468330000005	False	7	0	audio	277	size	-0.20154733923410323	0.5838717160038656
1	4	right	0.920480100000077	True	7	0	visual	241	size	0.4019731386787393	-0.1911835608760455
3	4	left	1.11983240000018	False	7	0	audio	240	size	0.298424880751308	0.6139811861514529
4	4	left	0.535704200000055	True	7	0	audio	237	size	0.298424880751308	0.6139811861514529
3	2	left	0.720752700000048	True	7	0	audio	53	size	-1.1526339392563376	-1.068774560270028
4	2	right	0.699016500000198	True	7	0	audio	58	size	-0.9406775552857365	-1.370214533021561
2	2	right	0.52604539999993	True	7	0	visual	65	size	-0.1867754820145907	1.1799045262212062
3	3	right	1.01272680000011	True	7	1	audio	90	size	0.8300896591383513	0.9532411643230071
3	3	right	0.770627800000057	True	7	1	audio	97	size	0.4344267317151728	-0.5732776909622188
3	3	right	0.523540700000012	True	7	1	audio	105	size	0.30925170314497386	-0.04485650498913396
3	3	right	0.581305100000009	True	7	1	audio	116	size	0.4747276182780527	0.11829938504648985
4	3	left	0.56224949999978	True	7	1	audio	134	size	0.027563610897688717	0.6183035446444748
3	1	left	0.92178980000017	True	7	1	audio	151	size	-0.16977508653425405	0.3237973442278915
2	1	left	0.517450299999837	True	7	1	visual	158	size	-0.14619913384425143	0.9106433139667381
2	2	right	0.728396800000155	True	7	0	visual	6	size	-0.5930383473834706	-0.3236998568440959
2	1	left	0.541037299999971	True	7	1	visual	166	size	-0.5531582716301809	0.12432405062725438
2	1	left	0.487440500000048	True	7	1	visual	177	size	0.2665519807920774	0.4337911351332506
3	1	left	1.17612129999998	True	7	1	audio	183	size	-0.2812196651980898	0.5052470881453702
3	1	left	1.05550010000024	True	7	1	audio	191	size	-0.08955868820900181	-1.129778163773544
1	1	right	0.459485500000028	True	7	1	visual	196	size	0.7001143476768834	1.2775689889455863
2	1	left	0.499096000000009	True	7	1	visual	200	size	1.2602052054846147	0.314826990079406
4	1	right	0.712240999999722	True	7	1	audio	204	size	0.10973424878419202	-0.09352079025063048
2	1	left	0.480803400000241	True	7	1	visual	207	size	-0.40047245790724634	0.4589266243932741
4	1	right	0.455600400000094	True	7	1	audio	209	size	0.02407125067111049	0.21654957384965423
4	1	right	0.861518900000192	True	7	1	audio	213	size	0.08988253111453237	-0.0945146038568965
2	4	left	0.749216300000171	True	7	0	visual	235	size	-0.38330446311997746	-0.5653072274456972
1	1	right	0.449243200000183	True	7	1	visual	171	size	-0.23426909382494976	-0.6632460501135079
4	1	right	0.6446198333331558	True	7	1	audio	205	size	-0.40047245790724634	0.4589266243932741
2	4	left	0.561993399999665	True	7	0	visual	630	size	-0.4064937473241157	-0.22845331006881042
2	3	right	0.412003999999797	True	7	1	visual	757	size	-0.02109323843221833	-0.17236964031802757
3	1	left	0.574829374999922	True	7	1	audio	221	size	-0.03353553573191542	-0.19690647014786988
4	4	left	0.5926282666669066	True	7	0	audio	1016	size	0.4418665618248061	0.7320647018373104
2	4	left	0.48166435000030094	True	7	0	visual	1044	size	-0.19182195244118977	-1.0822783271946133
3	4	right	1.118442199999665	True	7	0	audio	1046	size	-0.19182195244118977	-1.0822783271946133
3	1	left	0.5783738666671829	True	7	1	audio	734	size	0.04593867308061175	0.5873078320256757
1	2	left	0.429604233333521	True	7	0	visual	1080	size	0.5001689625817822	0.3928876503539076
1	4	right	0.4245904999997947	True	7	0	visual	476	size	-0.19260940724746042	-0.8902513637799867
2	3	right	0.6265121499998261	True	7	1	visual	81	size	0.4984833211296654	0.6091728059062905
4	1	right	0.4897984999997787	True	7	1	audio	312	size	0.044287084005235566	-0.44167986923031444
1	2	left	0.482565499999964	True	7	0	visual	1092	size	-0.19478970333901321	-0.006909653497632451
4	2	right	0.6851870999998935	True	7	0	audio	1093	size	-0.19478970333901321	-0.006909653497632451
3	3	right	1.0237769999998805	True	7	1	audio	83	size	0.4984833211296654	0.6091728059062905
1	2	left	0.42650570000023447	True	7	0	visual	888	size	0.0010463662782794758	-1.6239688422777476
2	3	right	0.437975899999856	True	7	1	visual	749	size	0.6800214026809591	0.9208526263580653
1	1	right	0.5133651333335364	True	7	1	visual	181	size	-0.2812196651980898	0.5052470881453702
4	3	left	0.5025188499998875	True	7	1	audio	936	size	0.3939712509541189	0.23256524619411104
2	3	right	0.44130549999999846	True	7	1	visual	935	size	0.3939712509541189	0.23256524619411104
4	2	right	0.661147250000112	True	7	0	audio	1088	size	-0.27693055904425007	-0.6010362071388311
1	3	left	0.463244250000116	True	7	1	visual	959	size	-0.03761184311972278	1.0693769360764036
4	3	left	0.4533242249999605	True	7	1	audio	789	size	-0.11705736771004244	1.526598797580713
3	2	left	0.5539914000000865	True	7	0	audio	364	size	-0.11679785795054387	0.7055690153564586
1	2	left	0.6665151499996684	True	7	0	visual	365	size	-0.11679785795054387	0.7055690153564586
1	1	right	0.5838159500001435	True	7	1	visual	161	size	0.7255677614601048	0.36358367809809256
1	2	left	0.7332793333334847	True	7	0	visual	432	size	-0.2750089798345717	-1.3252038603604062
1	4	right	0.7499011333332724	True	7	0	visual	988	size	-0.11622448585207301	-0.38406150168797404
2	2	right	0.5483151999997065	True	7	0	visual	1096	size	-0.19879043219912673	-0.6034702468230979
2	4	left	0.6868714500001261	True	7	0	visual	274	size	0.09068465179679697	-0.15682495303389316
4	2	right	0.7125796000000265	True	7	0	audio	1098	size	-0.19879043219912673	-0.6034702468230979
2	1	left	0.4709806499995465	True	7	1	visual	1174	size	-0.2962074400763143	-1.2817921537005508
3	1	left	0.660644200000206	True	7	1	audio	1175	size	-0.2962074400763143	-1.2817921537005508
1	4	right	0.569609099999525	True	7	0	visual	595	size	-0.1387073615233433	0.490909462905863
4	2	right	0.7525204999998704	True	7	0	audio	404	size	-0.13853336522529536	-0.35712834431403295
3	1	left	0.4280049666667763	True	7	1	audio	1182	size	0.7180721212762466	0.9245897758436433
1	1	right	0.401539733333266	True	7	1	visual	288	size	-0.13573203960202374	0.4445780403802239
2	2	right	0.5909656333333263	True	7	0	visual	879	size	-0.006490565618399946	0.06278648467945265
2	1	left	0.424114233333057	True	7	1	visual	685	size	-0.13341063612815923	0.37025546086158945
1	1	right	0.434116350000295	True	7	1	visual	321	size	0.05657185614772331	-1.0756171541397594
3	2	left	1.1784821999999595	True	7	0	audio	831	size	-0.3181926679978143	-0.38409466301527756
2	2	right	0.6915841	True	7	0	visual	833	size	-0.3181926679978143	-0.38409466301527756
3	1	left	0.4843547500004205	True	7	1	audio	320	size	0.05657185614772331	-1.0756171541397594
1	2	left	0.5444121250002355	True	7	0	visual	847	size	-0.3167287897660307	-0.8920518445680501
2	2	right	0.46157894999987553	True	7	0	visual	60	size	-0.03247834371711483	-0.03665927320547768
4	2	right	0.877228550000382	True	7	0	audio	887	size	0.0010463662782794758	-1.6239688422777476
3	3	right	0.487341849999666	True	7	1	audio	517	size	-0.31576475261581666	0.6967773243203943
4	1	right	0.5261117333332853	True	7	1	audio	681	size	-0.18442110601290052	0.6466929979288588
3	4	right	0.8255319999998403	True	7	0	audio	440	size	-0.18474512704405577	-0.12873174380055874
3	4	right	0.9244711999999715	True	7	0	audio	644	size	-0.002386467383541868	-0.23303524132201248
3	2	left	1.22810914999991	True	7	0	audio	62	size	-0.03247834371711483	-0.03665927320547768
3	2	left	0.8422066750001695	True	7	0	audio	16	size	0.5164969584900396	1.1411506111882455
4	4	left	0.4602385666667033	True	7	0	audio	457	size	-0.3087276591607475	-0.8684775995276339
3	4	right	0.4950425666665977	True	7	0	audio	472	size	0.7748753222580917	-0.21909519197244676
1	4	right	0.57013225000037	True	7	0	visual	643	size	-0.002386467383541868	-0.23303524132201248
3	2	left	1.0274758999999005	True	7	0	audio	64	size	-0.1867754820145907	1.1799045262212062
2	4	left	0.6570394749999188	True	7	0	visual	512	size	0.46490991836177376	-1.1627383592325566
3	2	left	0.563749949999874	True	7	0	audio	420	size	0.01911572170595044	0.21573126111354338
2	3	right	0.41757039999993134	True	7	1	visual	745	size	-0.29882125745243376	0.6965975389965245
1	3	left	0.46051470000020345	True	7	1	visual	518	size	-0.31576475261581666	0.6967773243203943
1	1	right	0.386054933333374	True	7	1	visual	1195	size	0.004815005305897471	-0.3660473480213766
4	2	right	0.7626555000000129	True	7	0	audio	851	size	-0.20008064239338652	-1.441157646372616
3	1	left	0.515642750000097	True	7	1	audio	741	size	-0.2737540121515024	0.4392658380595099
3	1	left	0.45498473333342765	True	7	1	audio	348	size	-0.24042103586555907	0.9545232793850612
3	4	right	0.6830498999997869	True	7	0	audio	615	size	0.026667706734595176	0.48700647742595266
4	3	left	0.305925066666835	True	7	1	audio	525	size	-0.21715743339742394	-1.0509005673059817
1	2	left	0.57874203333328	True	7	0	visual	827	size	-0.21790374935878837	-1.2027345281280284
1	1	right	0.48332860000004996	True	7	1	visual	173	size	-0.2183693045685552	-0.5551222073370937
2	3	right	0.4486727000003155	True	7	1	visual	817	size	0.02511114507065826	0.5714669619817329
3	4	right	0.3041962999999063	True	7	0	audio	468	size	-0.23571646644893546	0.34137235381572417
3	4	right	0.49108964999982174	True	7	0	audio	1032	size	-0.23485214501799728	-0.4388496901498937
4	1	right	0.6678953333333387	True	7	1	audio	169	size	-0.23426909382494976	-0.6632460501135079
3	4	right	1.1541695500000064	True	7	0	audio	258	size	-0.233344317453697	0.48837876457160456
1	4	right	0.7293627000001375	True	7	0	visual	257	size	-0.233344317453697	0.48837876457160456
3	3	right	0.7896027500000855	True	7	1	audio	818	size	0.02511114507065826	0.5714669619817329
2	4	left	0.476586000000225	True	7	0	visual	616	size	0.026667706734595176	0.48700647742595266
2	4	left	0.5528000000001609	True	7	0	visual	245	size	-0.21889955589757057	0.4791966544319385
1	3	left	0.5544179500002431	True	7	1	visual	769	size	0.4775496046044888	0.3365080304146275
3	2	left	0.9067108999997814	True	7	0	audio	871	size	-0.21952700068243913	-0.10408924565084693
2	3	right	0.4094833333335073	True	7	1	visual	786	size	0.016339986172138887	-0.18615262882904576
2	2	right	0.5456523500001825	True	7	0	visual	430	size	0.38480804799995033	-0.25385081119808134
1	1	right	0.46340656666658697	True	7	1	visual	210	size	0.02407125067111049	0.21654957384965423
3	3	right	0.6688001500006064	True	7	1	audio	762	size	-0.2269041488320067	1.6657155247973505
2	3	right	0.43278115000021	True	7	1	visual	761	size	-0.2269041488320067	1.6657155247973505
2	2	right	0.5690119000000775	True	7	0	visual	412	size	0.7463175403490707	-0.3660350770586581
4	2	right	0.5915743499995185	True	7	0	audio	428	size	0.38480804799995033	-0.25385081119808134
2	2	right	0.711114200000035	True	7	0	visual	396	size	-0.22361060756080328	-0.7331537386867633
3	4	right	0.5364171666669789	True	7	0	audio	1041	size	0.018131049900839857	0.5269110796105343
3	2	left	0.869511150000108	True	7	0	audio	413	size	0.7463175403490707	-0.3660350770586581
4	4	left	0.8119748500000695	True	7	0	audio	247	size	-0.21889955589757057	0.4791966544319385
3	3	right	0.6371492499997655	True	7	1	audio	770	size	0.4775496046044888	0.3365080304146275
3	2	left	1.2347524333332942	True	7	0	audio	0	size	-0.24341326285860465	1.0935751423506117
2	3	right	0.4056176666666336	True	7	1	visual	133	size	0.027563610897688717	0.6183035446444748
1	1	right	0.4912122749999525	True	7	1	visual	1134	size	0.005161055297931372	-0.38233129070468413
2	3	right	0.5244809000005259	True	7	1	visual	742	size	-0.2737540121515024	0.4392658380595099
4	4	left	1.3137819999999485	True	7	0	audio	222	size	0.005741750617038854	-0.5558618178157276
4	3	left	0.5214305999998035	True	7	1	audio	960	size	-0.03761184311972278	1.0693769360764036
3	4	right	0.7965624000000845	True	7	0	audio	279	size	-0.20154733923410323	0.5838717160038656
3	3	right	0.5550946500002281	True	7	1	audio	750	size	0.6800214026809591	0.9208526263580653
2	2	right	0.761928449999915	True	7	0	visual	76	size	0.005741750617038854	-0.5558618178157276
2	3	right	0.4965014333329236	True	7	1	visual	920	size	0.03635785858173324	0.34945644097729994
1	3	left	0.4273817500002225	True	7	1	visual	903	size	-0.20445707135127417	-0.11763381899116415
3	3	right	0.5962381500003175	True	7	1	audio	904	size	-0.20445707135127417	-0.11763381899116415
3	4	right	0.832086899999922	True	7	0	audio	631	size	0.9783571559153406	-0.6990181550945366
1	3	left	0.4236140500001965	True	7	1	visual	553	size	0.02959025112545327	0.008985753821894371
4	1	right	0.531497366666675	True	7	1	audio	1142	size	-0.2069214947934228	0.684502935067809
2	3	right	0.5185913999998774	True	7	1	visual	113	size	0.4747276182780527	0.11829938504648985
3	3	right	0.7816445000003115	True	7	1	audio	555	size	0.02959025112545327	0.008985753821894371
3	3	right	0.40176096666679467	True	7	1	audio	538	size	-0.25716378864592193	-0.13192929093276434
3	3	right	0.7361947499998664	True	7	1	audio	801	size	-0.2557132051090618	-0.039901291144471024
2	4	left	0.6666621000000913	True	7	0	visual	1008	size	0.029312986015899323	1.0468117295349777
1	3	left	0.4599562499993225	True	7	1	visual	793	size	0.029115279880011558	0.03043068900180415
4	3	left	0.935749450000003	True	7	1	audio	794	size	0.029115279880011558	0.03043068900180415
2	4	left	0.6867702333332396	True	7	0	visual	1048	size	-0.01902585586867321	-1.883803332312656
4	2	right	1.0185733999996944	True	7	0	audio	1068	size	-0.25039932789194036	-0.9214438206281139
4	1	right	0.4883653500000945	True	7	1	audio	1138	size	-0.24965012153884147	1.2415415185313212
1	1	right	0.476396449999811	True	7	1	visual	1139	size	-0.24965012153884147	1.2415415185313212
2	4	left	0.40548252499979776	True	7	0	visual	508	size	-0.2146276310640259	0.2655571856357709
1	1	right	0.512855366666675	True	7	1	visual	324	size	-0.21542484490452463	-0.26366248774172807
4	4	left	0.6639139000002023	True	7	0	audio	635	size	-0.24593258794705186	-0.20863577237653413
4	4	left	0.502262350000365	True	7	0	audio	596	size	-0.1387073615233433	0.490909462905863
2	1	left	0.43377983333327097	True	7	1	visual	1146	size	-0.14003761136349985	1.8222072392547939
3	1	left	0.699671500000022	True	7	1	audio	163	size	0.7255677614601048	0.36358367809809256
3	3	right	0.575209300000097	True	7	1	audio	534	size	-0.3216761549777286	-0.46574389151003937
4	3	left	0.3016969999998765	True	7	1	audio	806	size	0.5396380842461902	0.35176544334222826
1	3	left	0.6239676666665824	True	7	1	visual	89	size	0.8300896591383513	0.9532411643230071
4	2	right	0.6183910499999	True	7	0	audio	12	size	0.6557806557455306	0.08634658853824134
1	1	right	0.4280680333334507	True	7	1	visual	1199	size	0.8261601198254037	-0.04905265658224062
3	1	left	0.5683858000002144	True	7	1	audio	714	size	-0.3706574717119493	-0.2587562639582455
2	1	left	0.619890399999804	True	7	1	visual	713	size	-0.3706574717119493	-0.2587562639582455
2	2	right	0.6573401999999076	True	7	0	visual	1057	size	-0.016065088654418025	0.049135293765223464
4	3	left	0.669558049999978	True	7	1	audio	759	size	-0.02109323843221833	-0.17236964031802757
3	3	right	0.658447199999955	True	7	1	audio	562	size	-0.3605181194347232	-0.21856105977724624
1	3	left	0.47882114999993053	True	7	1	visual	561	size	-0.3605181194347232	-0.21856105977724624
4	3	left	0.5950495666666027	True	7	1	audio	968	size	0.4340632022384242	-0.7342029873859574
2	2	right	0.5947590499999935	True	7	0	visual	13	size	0.6557806557455306	0.08634658853824134
1	3	left	0.538956800000051	True	7	1	visual	533	size	-0.3216761549777286	-0.46574389151003937
1	3	left	0.406650649999847	True	7	1	visual	565	size	0.5358723853465215	0.7814763364189881
1	3	left	0.575859266666915	True	7	1	visual	98	size	0.4344267317151728	-0.5732776909622188
4	4	left	0.778266133333697	True	7	0	audio	652	size	0.6582887008482428	0.7365561902206234
4	2	right	1.22809825000013	True	7	0	audio	868	size	-0.3545809054629678	-0.86068815456817
1	2	left	0.4904900500000625	True	7	0	visual	867	size	-0.3545809054629678	-0.86068815456817
1	4	right	0.6418647250001187	True	7	0	visual	265	size	-0.3532137538942063	-0.01801088324377885
4	4	left	0.405701399999998	True	7	0	audio	504	size	-0.35219078619631927	-0.5524026980261554
2	2	right	0.38159696666662063	True	7	0	visual	895	size	-0.07181373899379428	-0.9619763539411895
2	4	left	0.49081114999944453	True	7	0	visual	506	size	-0.35219078619631927	-0.5524026980261554
4	3	left	0.559944749999886	True	7	1	audio	567	size	0.5358723853465215	0.7814763364189881
1	2	left	0.6436603000001919	True	7	0	visual	416	size	-0.1648808275517346	0.5003556964694416
1	3	left	0.4396602666668817	True	7	1	visual	943	size	-0.0758178660275285	1.002757397680213
4	2	right	0.911174249999933	True	7	0	audio	417	size	-0.1648808275517346	0.5003556964694416
2	1	left	0.4351415666669707	True	7	1	visual	725	size	0.658659408728802	0.8559427131743654
4	1	right	0.5454041999998935	True	7	1	audio	294	size	0.4345917507525408	1.31866395093
2	1	left	0.446135850000019	True	7	1	visual	292	size	0.4345917507525408	1.31866395093
2	4	left	0.751219449999553	True	7	0	visual	641	size	-0.0625287463288822	-0.20490036071676798
1	3	left	0.5040695000002415	True	7	1	visual	805	size	0.5396380842461902	0.35176544334222826
1	3	left	0.393528766666653	True	7	1	visual	939	size	0.546316504017889	0.2060025868972794
2	4	left	0.7645827000001204	True	7	0	visual	454	size	-0.3766432305438002	-0.36449725819625006
2	4	left	0.5764077333330233	True	7	0	visual	1004	size	-0.0700433471192134	-0.730989800124434
1	2	left	0.916152299999792	True	7	0	visual	377	size	0.40693511532909643	0.7301917759059906
4	4	left	0.4694388000000345	True	7	0	audio	273	size	0.09068465179679697	-0.15682495303389316
1	3	left	0.5198263999998289	True	7	1	visual	119	size	-0.1625086899905719	-0.981050778383531
1	1	right	0.46010516666653234	True	7	1	visual	709	size	0.8653528843621642	0.6491654286568883
4	4	left	1.0410903499998785	True	7	0	audio	271	size	-0.3941287370559501	-0.9551795521802261
1	4	right	0.5444025000001604	True	7	0	visual	269	size	-0.3941287370559501	-0.9551795521802261
2	1	left	0.6325262666665973	True	7	1	visual	214	size	0.08988253111453237	-0.0945146038568965
3	1	left	0.47414210000018403	True	7	1	audio	698	size	0.08858080445109462	-0.535281117707375
2	3	right	0.37720015000013496	True	7	1	visual	949	size	0.8511984687972783	1.2151568020413634
4	3	left	0.412161950000154	True	7	1	audio	947	size	0.8511984687972783	1.2151568020413634
4	2	right	0.9558638666667308	True	7	0	audio	856	size	0.410633930075065	-1.1190891233077358
4	1	right	0.4463259000000714	True	7	1	audio	1166	size	-0.06413775036053185	-0.12060952740677996
3	2	left	1.019637200000033	True	7	0	audio	1084	size	0.4129988331778979	-0.5735372467682837
2	4	left	0.5294785666668154	True	7	0	visual	623	size	-0.1651401712969794	0.24810034448800078
2	2	right	0.6109638999996605	True	7	0	visual	1085	size	0.4129988331778979	-0.5735372467682837
1	1	right	0.490892600000052	True	7	1	visual	186	size	-0.38820539498050155	0.339522135338331
4	2	right	0.6173451499994369	True	7	0	audio	376	size	0.40693511532909643	0.7301917759059906
1	4	right	0.5447689666665007	True	7	0	visual	1013	size	-0.387033456254125	-0.42796083971072946
1	3	left	0.4479226000000835	True	7	1	visual	773	size	0.4133808415697856	-0.15610268627183238
4	2	right	0.438498433333734	True	7	0	audio	1120	size	0.4155835091041657	0.11736169395630336
4	4	left	0.4768513000003625	True	7	0	audio	484	size	0.4198302665012869	1.3517223795990803
2	4	left	0.5005134500001985	True	7	0	visual	486	size	0.4198302665012869	1.3517223795990803
4	3	left	0.503880699999854	True	7	1	audio	117	size	-0.1625086899905719	-0.981050778383531
3	4	right	0.6123118000000434	True	7	0	audio	233	size	-0.38330446311997746	-0.5653072274456972
2	4	left	0.469073933333372	True	7	0	visual	655	size	0.4236609363738302	-0.4112881273399202
4	2	right	0.7205779000000805	True	7	0	audio	1056	size	-0.016065088654418025	0.049135293765223464
4	4	left	0.8911566000001594	True	7	0	audio	639	size	-0.0625287463288822	-0.20490036071676798
2	2	right	0.622068474999878	True	7	0	visual	1076	size	0.08086626465109403	-0.9084948198635291
3	4	right	1.1677076999999398	True	7	0	audio	452	size	-0.3766432305438002	-0.36449725819625006
3	1	left	0.41752150000002053	True	7	1	audio	185	size	-0.38820539498050155	0.339522135338331
4	3	left	0.7003146999999217	True	7	1	audio	109	size	-0.16578423086589944	-0.7510695705424736
1	2	left	0.4900581000001695	True	7	0	visual	422	size	0.01911572170595044	0.21573126111354338
4	3	left	0.5818314000000555	True	7	1	audio	121	size	-0.08273789398035702	-0.9024960376492319
3	3	right	0.849153749999914	True	7	1	audio	78	size	-0.15148855975519224	1.2935169783516969
4	4	left	0.656978566666718	True	7	0	audio	242	size	0.4019731386787393	-0.1911835608760455
4	2	right	0.83782450000005	True	7	0	audio	839	size	0.4360306108787957	0.956581144831664
1	3	left	0.48800599999981403	True	7	1	visual	123	size	-0.08273789398035702	-0.9024960376492319
1	3	left	0.4880161000000953	True	7	1	visual	569	size	0.8049394592505806	1.0777083328294026
2	1	left	0.401435199999469	True	7	1	visual	1191	size	-0.09619044137467313	0.5995946331599888
4	1	right	0.47758204999991005	True	7	1	audio	1190	size	-0.09619044137467313	0.5995946331599888
2	3	right	0.6037660499998765	True	7	1	visual	138	size	0.401770820998843	1.108182459315581
1	3	left	0.5377576000003806	True	7	1	visual	798	size	-0.33175735371518433	0.9960525893056958
2	4	left	0.6454636999997093	True	7	0	visual	1020	size	-0.012971080756102538	0.5058487208838762
3	1	left	0.6971179333333263	True	7	1	audio	193	size	0.7001143476768834	1.2775689889455863
3	3	right	0.7920169500002895	True	7	1	audio	137	size	0.401770820998843	1.108182459315581
4	1	right	0.32004243333328003	True	7	1	audio	669	size	0.6694060804258972	1.1576506315721429
3	2	left	1.044028949999984	True	7	0	audio	44	size	0.06133420931909933	-1.3550405741940392
2	3	right	0.464249166666377	True	7	1	visual	558	size	0.05829605059288745	-0.2262512377627971
3	2	left	1.010897899999691	True	7	0	audio	1060	size	-0.10373845627063175	-0.009519839316005502
3	3	right	0.6241996499998095	True	7	1	audio	582	size	-0.15024299278919978	1.1824881297924867
1	3	left	0.577744700000494	True	7	1	visual	581	size	-0.15024299278919978	1.1824881297924867
1	2	left	0.5944541500002745	True	7	0	visual	1112	size	-0.10686937099526311	-0.5884832874439704
4	2	right	1.25215435000018	True	7	0	audio	1113	size	-0.10686937099526311	-0.5884832874439704
3	3	right	0.373310824999862	True	7	1	audio	813	size	-0.14899281054798874	1.2741761862400445
2	4	left	0.5127626333329923	True	7	0	visual	480	size	0.6933061944766918	0.2959955139420412
4	1	right	0.577719566666777	True	7	1	audio	157	size	-0.14619913384425143	0.9106433139667381
3	3	right	0.7664025666666324	True	7	1	audio	923	size	-0.32313117268696984	-0.5927283076040691
1	3	left	0.409817066666619	True	7	1	visual	932	size	0.39814474411595896	0.29018870110421646
4	4	left	1.1712804000001165	True	7	0	audio	229	size	-0.14199775180405333	0.6169093170737049
1	4	right	0.695813399999906	True	7	0	visual	230	size	-0.14199775180405333	0.6169093170737049
1	2	left	0.7034194999999572	True	7	0	visual	824	size	-0.1796684339306751	0.18741841810148946
2	2	right	0.6344906999999393	True	7	0	visual	368	size	0.05766657784477794	-0.26189052126152546
3	1	left	0.7005925666665767	True	7	1	audio	1158	size	0.4545221891701042	1.877828953931199
2	3	right	0.7195736999999556	True	7	1	visual	77	size	-0.15148855975519224	1.2935169783516969
4	4	left	1.32040959999995	True	7	0	audio	225	size	-0.33907812006666505	-0.9214961474942336
4	1	right	0.46676985000021876	True	7	1	audio	308	size	-0.08812043189513975	-0.8136930457874952
2	1	left	0.5405333666667503	True	7	1	visual	189	size	-0.08955868820900181	-1.129778163773544
4	1	right	0.349342450000222	True	7	1	audio	677	size	-0.08657714088730095	0.6452087674827245
3	1	left	0.5083751499996649	True	7	1	audio	300	size	-0.16730451369967284	0.5776721592668673
2	1	left	0.436332400000083	True	7	1	visual	679	size	-0.08657714088730095	0.6452087674827245
3	4	right	1.0145867333333929	True	7	0	audio	619	size	0.5260162464519085	1.1415054630101293
1	1	right	0.6235757999997987	True	7	1	visual	149	size	-0.16977508653425405	0.3237973442278915
2	1	left	0.361378899999636	True	7	1	visual	1203	size	0.06675187624666279	1.8111202511483153
1	3	left	0.4219497500002945	True	7	1	visual	777	size	-0.021712789224148987	0.2768409912559576
1	2	left	0.684363050000229	True	7	0	visual	45	size	0.06133420931909933	-1.3550405741940392
2	4	left	0.58962889999998	True	7	0	visual	227	size	-0.33907812006666505	-0.9214961474942336
3	1	left	0.49594494999973904	True	7	1	audio	1202	size	0.06675187624666279	1.8111202511483153
2	1	left	0.5049792499999055	True	7	1	visual	302	size	-0.16730451369967284	0.5776721592668673
4	2	right	0.359790299999986	True	8	0	audio	785	size	-0.1562597420079473	-1.4724804082187068
3	3	right	0.484400166666698	True	8	1	audio	877	size	-0.1491270616875141	0.14808718884891567
1	1	right	0.496250599999257	True	8	1	visual	1094	size	0.4246606724156521	-0.28301356255347465
2	3	right	0.380043033333095	True	8	1	visual	330	size	-0.12941311111685258	0.9061736774025722
1	3	left	0.454030400000192	True	8	1	visual	876	size	-0.1491270616875141	0.14808718884891567
2	4	left	0.43372195000029	True	8	0	visual	927	size	0.4497253384336152	-0.5375968343828201
3	3	left	0.547278499999265	False	8	1	audio	899	size	0.5210928516545558	1.4285618314555717
4	3	left	0.375689500000135	True	8	1	audio	370	size	-0.11351765384815493	0.8981558004268733
1	3	left	0.390232100000503	True	8	1	visual	371	size	-0.11351765384815493	0.8981558004268733
1	3	left	0.524082599999929	True	8	1	visual	882	size	0.47684098014030035	-0.14360019744261737
3	1	left	0.40444030000010867	True	8	1	audio	621	size	-0.13094281804503324	-0.9999328419928717
4	3	left	0.408232400000088	True	8	1	audio	858	size	0.7506625396800253	0.6106210456067345
3	3	left	0.310319199999867	False	8	1	audio	862	size	-0.8394358259818242	-1.784737074155977
2	2	right	0.529001500000049	True	8	0	visual	808	size	0.2158698341441161	0.4453686688501045
2	2	right	0.445805599999403	True	8	0	visual	809	size	-1.403221678936757	0.014665144181998047
3	2	right	0.515344200000072	False	8	0	audio	810	size	-1.403221678936757	0.014665144181998047
3	4	right	0.405554050000319	True	8	0	audio	926	size	0.4497253384336152	-0.5375968343828201
1	3	left	0.5723975000000789	True	8	1	visual	885	size	0.6875173923729805	0.46773401283218874
3	2	left	0.393001000000368	True	8	0	audio	819	size	-1.0843033752092683	0.02207728000234055
2	2	left	0.709624099999928	False	8	0	visual	835	size	-0.43228001158122564	-0.1568495153907162
2	1	left	0.40113525000015227	True	8	1	visual	673	size	-0.14442912397571722	0.46130172229640765
3	2	left	0.421368199999961	True	8	0	audio	837	size	-1.2199895204859361	-1.5826363408366604
4	2	left	0.608830299999681	False	8	0	audio	838	size	-1.2199895204859361	-1.5826363408366604
4	3	right	0.375054299999647	False	8	1	audio	853	size	-0.2740680258682667	0.5343219340735054
4	3	left	0.365437899999961	True	8	1	audio	854	size	-0.2740680258682667	0.5343219340735054
3	4	right	0.4457769333336423	True	8	0	audio	580	size	-0.13474485317042284	-0.8614142249213256
2	2	right	0.47635739999987003	True	8	0	visual	786	size	-0.1562597420079473	-1.4724804082187068
2	2	right	0.39334716666659636	True	8	0	visual	1006	size	-0.022797808165337607	0.193197715644038
3	3	right	0.487315700000181	True	8	1	audio	875	size	0.808827908694847	1.4873630081838336
1	3	left	0.473946799999794	True	8	1	visual	901	size	1.5165726162160162	2.689335058592797
4	3	left	0.444855400000051	True	8	1	audio	904	size	0.30120628646009007	0.84017290480888
4	3	left	0.45031039999958	True	8	1	audio	889	size	-0.12097089667917221	0.7145588151653423
4	2	right	0.635541699999521	True	8	0	audio	1007	size	-0.022797808165337607	0.193197715644038
3	2	left	0.447757399999318	True	8	0	audio	1010	size	-0.30897455124639694	0.41401959376350195
3	3	right	0.47539300000001566	True	8	1	audio	342	size	0.4473804207961205	1.3330660984840672
2	2	right	0.43280649999997	True	8	0	visual	1025	size	0.09253461037623226	-0.6848248816729474
2	1	left	0.576735700000427	True	8	1	visual	1114	size	-0.19816592813502215	-1.249422943297042
4	2	right	0.622559600000386	True	8	0	audio	1042	size	-0.4316900137635401	-0.3938210864027849
4	2	right	0.578618700000334	True	8	0	audio	1049	size	0.595391798673556	0.3572641683558888
1	2	left	0.375521199999639	True	8	0	visual	1002	size	0.132326688886512	-0.02334028048743947
4	2	right	0.451572400000259	True	8	0	audio	1057	size	-0.4445337990133039	-0.17763210930100054
1	1	right	0.640735699998913	True	8	1	visual	1099	size	-0.5902432697693615	1.4216076778069915
1	2	left	0.722977999999785	True	8	0	visual	1059	size	-0.003454403110494886	-1.188660301543013
1	4	right	0.5408903333336637	True	8	0	visual	954	size	-0.03560436176181403	-0.8787681620162633
2	1	left	0.587538100000529	True	8	1	visual	1066	size	0.7499659174546466	0.9482555875032299
1	1	right	0.51302349999969	True	8	1	visual	1080	size	-0.019577504177237054	0.9897406667253889
3	1	left	0.591451199999938	True	8	1	audio	1084	size	0.9607362810557765	1.4117850849016664
2	1	left	0.380647100000715	True	8	1	visual	1088	size	0.33928289032785375	-0.039172935460616065
4	4	left	0.5793563500001255	True	8	0	audio	517	size	-0.1217417419345142	-0.5856398072616804
1	2	left	0.415864900000088	True	8	0	visual	1001	size	-1.3354218791034835	-0.4069770089167024
3	2	left	0.379811599999812	True	8	0	audio	996	size	-0.013614781862389735	-1.3838899839350425
4	4	left	0.576360999999451	True	8	0	audio	988	size	-0.27690409633084523	-0.7694888773278143
1	2	left	0.45958884999981825	True	8	0	visual	1018	size	0.6806143743196897	1.091341361860895
2	3	right	0.3378091333330913	True	8	1	visual	334	size	-0.1264937265465087	1.0363896212349195
1	3	left	0.4488536500000465	True	8	1	visual	362	size	-0.04191648018601135	1.9011839981235548
3	3	right	0.340706599999976	True	8	1	audio	909	size	0.3789109949378874	0.40699811616578396
3	3	right	0.434844299999895	True	8	1	audio	916	size	0.31765518890928535	-0.48279478607272397
4	4	left	0.429423333333337	True	8	0	audio	524	size	-0.10930424916061837	-1.7975826783287678
1	3	left	0.4542057500002554	True	8	1	visual	912	size	-0.02532209432565463	-0.5685945396569589
2	4	left	0.557463000000098	True	8	0	visual	937	size	0.5249646427223531	-0.7589935572802207
3	4	right	0.707916299999852	True	8	0	audio	949	size	0.6476099507927002	-0.4929413439955115
2	1	left	0.5758836499999229	True	8	1	visual	1129	size	-0.032516622835649545	-0.8456709506836058
4	4	left	0.440160699999979	True	8	0	audio	952	size	-0.20974333204418016	0.002916920471312312
3	1	left	0.5066045500007025	True	8	1	audio	1130	size	-0.032516622835649545	-0.8456709506836058
1	1	left	0.528004199999486	False	8	1	visual	1116	size	-0.19816592813502215	-1.249422943297042
3	3	right	0.441301300000305	True	8	1	audio	884	size	0.6875173923729805	0.46773401283218874
4	4	left	0.768747600000097	True	8	0	audio	957	size	-0.03560436176181403	-0.8787681620162633
1	4	right	0.567161999999371	True	8	0	visual	961	size	-0.223082954409828	-0.020300241238988548
1	4	right	0.592419800000243	True	8	0	visual	969	size	0.3226540156512966	-0.1320599394170189
1	3	left	0.447745200000554	True	8	1	visual	888	size	-0.12097089667917221	0.7145588151653423
3	1	left	0.433323600000222	True	8	1	audio	1118	size	0.14399810202344654	1.6967513155425442
2	1	left	0.4722563499999525	True	8	1	visual	410	size	0.09194885906895522	0.9624922828820153
2	2	right	0.750005199999578	True	8	0	visual	793	size	-0.6000461496744722	0.11875592770434262
4	4	right	0.579250000000684	False	8	0	audio	135	size	0.48270401677986885	-0.10969936948640119
4	4	left	0.495746699999472	True	8	0	audio	132	size	-1.9500282042071646	-2.34294312624471
4	4	right	0.993090899999515	False	8	0	audio	131	size	-1.9500282042071646	-2.34294312624471
1	4	right	0.363883899999564	True	8	0	visual	130	size	-1.9500282042071646	-2.34294312624471
1	4	left	0.835384599999998	False	8	0	visual	129	size	-1.9500282042071646	-2.34294312624471
4	4	right	0.650124799999503	False	8	0	audio	128	size	-1.141300872430643	-0.3380631384129151
1	4	left	0.46680060000017	False	8	0	visual	127	size	-1.141300872430643	-0.3380631384129151
1	4	left	0.753240700000788	False	8	0	visual	136	size	0.48270401677986885	-0.10969936948640119
2	4	left	0.482981199999813	True	8	0	visual	126	size	-1.141300872430643	-0.3380631384129151
3	2	right	0.883220300000175	False	8	0	audio	110	size	-0.5128290511582408	-1.387776451255804
2	2	right	0.686159100000623	True	8	0	visual	107	size	-1.2051582395010003	-1.7763594394669684
1	2	right	0.491387200000645	False	8	0	visual	106	size	-1.2051582395010003	-1.7763594394669684
2	2	right	0.801556899999923	True	8	0	visual	100	size	0.01551724620257644	-0.9994862342322761
3	2	left	0.322511800000029	True	8	0	audio	81	size	-1.0882002886826054	-0.3987420155144996
2	2	right	0.665854599999875	True	8	0	visual	78	size	0.52967519063863	0.1706873382907359
2	2	left	0.618547500000204	False	8	0	visual	74	size	0.3287519112304712	-1.1743063645711438
4	2	right	0.390586099999382	True	8	0	audio	125	size	-1.141300872430643	-0.3380631384129151
4	4	right	0.550853300000199	False	8	0	audio	137	size	-1.9035152917487252	-0.8975429203749006
3	4	right	0.597305599999345	True	8	0	audio	139	size	-1.9035152917487252	-0.8975429203749006
4	4	right	0.914296400000239	False	8	0	audio	144	size	-0.8508436750813722	-2.792459641943215
1	3	left	0.422024800000145	True	8	1	visual	237	size	-0.18052673568892275	-1.9394724470083784
4	3	left	0.462448799999947	True	8	1	audio	233	size	-0.3493696211030924	0.606218385728758
4	3	left	0.359819100000095	True	8	1	audio	228	size	0.7014768100543547	0.14486235597624758
2	3	right	0.421390800000154	True	8	1	visual	226	size	0.673492479310416	0.9074241469193112
2	3	right	0.367231700000048	True	8	1	visual	222	size	-0.36772472888820157	0.5192440300103949
3	3	right	0.511499299999741	True	8	1	audio	219	size	0.3831642842447106	0.9076602613432134
3	3	right	0.618453099999897	True	8	1	audio	211	size	0.4831707669150363	1.1164376125592763
2	3	right	0.440273100000013	True	8	1	visual	204	size	0.2836705056537435	0.5824480683905839
3	3	left	0.305028200000379	False	8	1	audio	199	size	-0.014652317721305264	2.025548292430665
2	3	right	0.371480300000258	True	8	1	visual	198	size	-0.014652317721305264	2.025548292430665
3	3	right	0.541196099999979	True	8	1	audio	189	size	-0.08533276556630065	0.3445712496213136
4	3	right	0.47493299999951	False	8	1	audio	186	size	0.1342883924490333	-1.3124360340026746
1	3	left	0.379995000000235	True	8	1	visual	185	size	0.1342883924490333	-1.3124360340026746
1	3	left	0.320970199999465	True	8	1	visual	181	size	0.9149888812764729	0.2737438385627421
4	3	left	0.354537900000651	True	8	1	audio	178	size	0.2206268612832305	-0.5232119231932488
2	4	left	0.502064599999358	True	8	0	visual	163	size	-1.6665983371836521	-0.4582217308993096
4	4	left	0.784846000000471	True	8	0	audio	152	size	-0.2987213800071198	-0.45647268875521063
4	2	left	0.962623100000201	False	8	0	audio	73	size	0.3287519112304712	-1.1743063645711438
3	1	left	0.507802099999935	True	8	1	audio	71	size	0.5103157707079893	0.7994266595468495
1	1	right	0.547576999999364	True	8	1	visual	60	size	0.7045049937958189	-0.1674575095313388
3	1	left	0.423094599999786	True	8	1	audio	52	size	-0.5060969905754821	-0.7421017045246209
2	2	right	0.522421200000281	True	8	0	visual	259	size	0.6376319253885937	-8.634018968683987e-05
3	3	right	0.4652179000004255	True	8	1	audio	702	size	0.6404956684917267	0.861272723561231
1	3	left	0.5754295500000806	True	8	1	visual	701	size	0.6404956684917267	0.861272723561231
1	3	left	0.3630800666666493	True	8	1	visual	188	size	-0.08533276556630065	0.3445712496213136
3	2	left	0.5555631999995965	True	8	0	audio	85	size	0.6607609538495981	0.7699622446294674
4	2	right	0.8537109499998226	True	8	0	audio	843	size	-0.08076283646969085	-0.43898426651205036
1	2	left	0.3796847999997225	True	8	0	visual	841	size	-0.08076283646969085	-0.43898426651205036
1	4	right	0.496451466666561	True	8	0	visual	946	size	0.6476099507927002	-0.4929413439955115
3	4	right	0.9054863999999725	True	8	0	audio	171	size	-0.07410933915103918	-2.3688352862219295
1	4	right	0.7370987999997856	True	8	0	visual	169	size	-0.07410933915103918	-2.3688352862219295
1	3	left	0.371324649999224	True	8	1	visual	737	size	-0.06016397252970018	0.9976419539415573
3	3	right	0.655593449999742	True	8	1	audio	738	size	-0.06016397252970018	0.9976419539415573
2	1	left	0.371249700000135	True	8	1	visual	12	size	0.4327244043388903	0.14878949505176764
4	1	right	0.4206080000003565	True	8	1	audio	13	size	0.4327244043388903	0.14878949505176764
3	1	left	0.4746588666675963	True	8	1	audio	1093	size	0.4246606724156521	-0.28301356255347465
4	1	right	0.49093742500008375	True	8	1	audio	1109	size	0.421102309840907	-1.695799612369863
2	2	right	0.37151756666692864	True	8	0	visual	315	size	0.6498053052479114	-1.2831114132612345
4	2	right	0.46269584999981805	True	8	0	audio	260	size	0.6376319253885937	-8.634018968683987e-05
[truncated: 9,433 more rows]
